# Supplementary material for: Embedding the remote sensing monitoring of archaeological site damage at the local level: Results from the “Archaeological practice and heritage protection in the Kurdistan Region of Iraq” project
Source: PLoS One. 2022 Jun 15;17(6):e0269796. doi: 10.1371/journal.pone.0269796 (PMC9200297; doi:10.1371/journal.pone.0269796)
Supplement: S2 Table — (XLSX) [file pone.0269796.s003.xlsx]

## Sheet: CPF_SiteTable
OBJECTID	SRP_UID	NAME	VILLAGE	Agriculture	Agriculture2	Agriculture3	Conflict	Construction	Construction2	Construction3	NaturalErosion	Looting	SHAPE_Length_m	SHAPE_Area_ha	ImageryAvailability
1	SRP037		Geydan	Ploughing	None	None	None	Vehicle Damage	None	None	None	None	445.913	1.34889	1951,1969,2011,2015,2018
2	SRP009			Ploughing	None	None	None	Construction	Road Building	None	None	None	703.654	3.16659	1951,1969,2011,2015,2018
3	SRP010			Ploughing	None	None	Military Activity	None	None	None	None	Minor	452.127	1.38587	1951,1969,2011,2015,2018
4	SRP011	Tepe Gawr		Channel Irrigation	None	None	None	None	None	None	None	Severe	962.222	5.27914	1951,1969,2011,2018
5	SRP012	Tepe Gawr Puchuk		Channel Irrigation	None	None	None	None	None	None	None	Severe	190.414	0.277734	1951,1969,2011,2015,2018
6	SRP013	Tepe Gawr Zur Puchuk		None	None	None	None	Vehicle Damage	None	None	None	Severe	282.846	0.478139	1951,1969,2011,2015,2018
7	SRP015	Away Gawra		Ploughing	None	None	None	None	None	None	None	None	192.481	0.284608	1951,1969,2011,2015,2018
8	SRP014			Ploughing	Channel Irrigation	None	None	Road Building	None	None	None	None	407.25	1.12706	1951,1969,2011,2015,2018
9	SRP016	Mullah Ahmed	Awayi_Gawra	Ploughing	Channel Irrigation	None	None	Modern Cemetery	Road Building	Construction	None	Minor	553.884	2.17266	1951,1969,2011,2015,2018
10	SRP019	Binah Baj		Ploughing	Channel Irrigation	None	Military Activity	Vehicle Damage	None	None	None	None	1498.74	13.7084	1969,2011,2018
11	SRP020	Tell el-Qala'a	Tell el-Qala'a	Ploughing	Channel Irrigation	None	Military Activity	Construction	Road Building	None	None	None	2433.98	28.4828	1969,2011,2015,2018
12	SRP021	Eski Kale	Ser Kale	Channel Irrigation	None	None	Military Activity	Construction	Vehicle Damage	Utilities	None	None	532.659	2.18898	1969,2011,2018
13	SRP022	Falah	Suz Bolagh	Orchard	Channel Irrigation	None	None	Construction	None	None	None	None	476.935	1.64045	1951,1969,2011,2015,2018
14	SRP023		Suz Bolagh	None	None	None	None	Construction	None	None	None	None	121.957	0.0901582	1951,1969,2011,2015,2018
15	SRP025	Tepe Bor	Suz Bolagh	None	None	None	None	None	None	None	None	None	576.845	1.45999	1951,1969,2011,2015,2018
16	SRP069			Channel Irrigation	None	None	None	None	None	None	None	None	261.607	0.493811	1951,1969,2011,2015,2018
17	SRP070			Channel Irrigation	None	None	Military Activity	Vehicle Damage	None	None	Other Erosion	Minor	993.511	3.9794	1951,1969,2011,2018
18	SRP071			Channel Irrigation	None	None	Military Activity	None	None	None	None	None	392.337	1.06801	1951,1969,2011,2015,2018
19	SRP077			Channel Irrigation	None	None	None	None	None	None	None	None	255.168	0.486252	1951,1969,2011,2015,2018
20	SRP072			Channel Irrigation	None	None	None	Construction	None	None	None	None	197.475	0.287858	1951,1969,2011,2015,2018
21	SRP079	Gakol Kale		Channel Irrigation	Ploughing	None	None	Construction	Bulldozing	None	None	None	596.947	2.18038	1951,1969,2011,2015,2018
22	SRP080	Gakol		Ploughing	Channel Irrigation	None	None	Construction	Vehicle Damage	None	None	None	707.824	2.73511	1951,1969,2011,2015,2018
23	SRP081			Channel Irrigation	Ploughing	None	None	Vehicle Damage	None	None	None	None	251.813	0.429118	1951,1969,2011,2015,2018
24	SRP082			Ploughing	Channel Irrigation	None	None	Vehicle Damage	None	None	None	Minor	559.278	1.30907	1951,1969,2011,2018
25	SRP083			Channel Irrigation	None	None	None	Vehicle Damage	None	None	None	None	324.213	0.597103	1951,1969,2011,2015,2018
26	SRP084			Ploughing	None	None	None	None	None	None	None	None	350.494	0.763491	1951,1969,2011,2015,2018
27	SRP085			Channel Irrigation	Ploughing	None	None	None	None	None	None	None	244.593	0.410465	1951,1969,2011,2015,2018
28	SRP086			Ploughing	Channel Irrigation	None	None	None	None	None	None	None	201.488	0.254797	1951,1969,2011,2015,2018
29	SRP087			Channel Irrigation	None	None	None	Vehicle Damage	None	None	None	None	171.12	0.200751	1951,1969,2011,2015,2018
30	SRP088			Channel Irrigation	Ploughing	None	None	None	None	None	None	None	229.151	0.37645	1951,1969,2011,2015,2018
31	SRP089			Channel Irrigation	Ploughing	None	None	None	None	None	None	None	651.279	1.98595	1951,1969,2011,2015,2018
32	SRP090			Channel Irrigation	None	None	None	None	None	None	None	None	355.581	0.988837	1951,1969,2011,2015,2018
33	SRP091			Channel Irrigation	None	None	None	Construction	Vehicle Damage	None	None	None	431.491	1.36223	1951,1969,2011,2015,2018
34	SRP092			Ploughing	None	None	Military Activity	Bulldozing	Vehicle Damage	None	None	None	518.863	1.62915	1951,1969,2011,2015,2018
35	SRP093			Channel Irrigation	None	None	None	Bulldozing	Vehicle Damage	None	None	None	329.74	0.769919	1951,1969,2011,2015,2018
36	SRP095			None	None	None	None	Vehicle Damage	None	None	None	None	327.977	0.770494	1951,1969,2011,2015,2018
37	SRP096			Channel Irrigation	None	None	None	None	None	None	None	None	244.158	0.43492	1951,1969,2011,2015,2018
38	SRP097			Channel Irrigation	Ploughing	None	None	Vehicle Damage	Bulldozing	None	None	Minor	535.879	1.60381	1951,1969,2011,2015,2018
39	SRP098			Channel Irrigation	Ploughing	None	None	Construction	Vehicle Damage	None	None	None	629.001	1.85807	1951,1969,2011,2015,2018
40	SRP099	Away Gawra	Away Gawra	Ploughing	Orchard	Channel Irrigation	None	Modern Cemetery	Construction	Multiple	None	None	1681.33	15.0514	1951,1969,2011,2015,2018
41	SRP100			None	None	None	None	None	None	None	None	None	322.381	0.648549	1951,1969,2011,2015,2018
42	SRP024	Suz Blak	Suz Bolagh	None	None	None	None	None	None	None	None	None	508.005	1.59092	1951,1969,2011,2015,2018
43	SRP026	Seyed Sikhikhi	Seyed Sikhikhi	None	None	None	None	None	None	None	None	None	174.665	0.229232	1951,1969,2011,2015,2018
44	SRP027		Seyed Sikhikhi	Ploughing	None	None	None	Vehicle Damage	None	None	None	None	428.679	1.39614	1951,1969,2011,2015,2018
45	SRP028	Morvarid (as the name of mountains to the south)	Morvarid	Ploughing	Channel Irrigation	None	None	None	None	None	None	None	525.211	2.05873	1951,1969,2011,2015,2018
46	SRP029		Suz Bolagh	Ploughing	Channel Irrigation	None	None	None	None	None	None	Minor	474.372	1.33642	1951,1969,2011,2015,2018
47	SRP030		Suz Bolagh	Ploughing	Channel Irrigation	None	None	Construction	Vehicle Damage	None	None	None	767.434	4.47657	1951,1969,2011,2015,2018
48	SRP031		Salah Agha	Ploughing	None	None	None	Vehicle Damage	None	None	None	None	756.113	4.06637	1951,1969,2011,2015,2018
49	SRP032		Salah Agha	None	None	None	None	None	None	None	None	None	637.084	2.42591	1951,1969,2011,2015,2018
50	SRP033		Geydan	Ploughing	None	None	Military Activity	Vehicle Damage	None	None	None	Minor	292.023	0.56105	1951,1969,2011,2018
51	SRP034		Geydan	Ploughing	Channel Irrigation	None	Military Activity	Vehicle Damage	None	None	None	Minor	440.939	1.50525	1951,1969,2011,2018
52	SRP035		Geydan	Ploughing	None	None	Military Activity	Vehicle Damage	None	None	None	None	459.247	1.43934	1951,1969,2011,2015,2018
53	SRP036		Sirwan's Garden	Ploughing	Channel Irrigation	None	None	None	None	None	None	None	356.489	0.898555	1951,1969,2011,2015,2018
54	SRP038		Geydan	Ploughing	Channel Irrigation	None	None	None	None	None	None	None	359.112	0.57589	1951,1969,2011,2015,2018
55	SRP039	Tell Majid I	Khani Masi	None	None	None	Military Activity	Vehicle Damage	Road Building	Bulldozing	None	None	664.06	3.18158	1951,1969,2011,2015,2018
56	SRP040	Tell Majid II	Khani Masi	Channel Irrigation	Ploughing	None	None	None	None	None	None	None	213.503	0.274172	1951,1969,2011,2015,2018
57	SRP041		Khani Masi	Channel Irrigation	Ploughing	None	None	Construction	None	None	None	Minor	473.514	1.40562	1951,1969,2011,2015,2018
58	SRP042		Khani Masi	Ploughing	None	None	Military Activity	Bulldozing	Construction	None	None	Minor	592.477	2.3091	1951,1969,2011,2015,2018
59	SRP043		Khani Masi	Ploughing	None	None	None	None	None	None	None	Minor	207.554	0.296592	1951,1969,2011,2015,2018
60	SRP044		Khani Masi	Ploughing	Channel Irrigation	None	None	Vehicle Damage	None	None	None	Minor	257.895	0.50539	1951,1969,2011,2015,2018
61	SRP045		Khani Masi	Ploughing	None	None	None	Bulldozing	Vehicle Damage	None	None	None	456.232	1.51538	1951,1969,2011,2015,2018
62	SRP046		Khani Masi	Ploughing	Channel Irrigation	None	None	Vehicle Damage	None	None	None	None	789.284	3.54594	1951,1969,2011,2015,2018
63	SRP047		Imam Muhammad	Channel Irrigation	None	None	None	Modern Cemetery	Vehicle Damage	None	None	Moderate	264.727	0.444035	1951,1969,2011,2015,2018
64	SRP049		Suz Bolagh	Ploughing	Channel Irrigation	None	None	Road Building	Construction	None	None	None	301.161	0.619895	1951,1969,2011,2015,2018
65	SRP050		Imam Muhammad	Channel Irrigation	Ploughing	None	None	Modern Cemetery	None	None	None	Minor	751.561	2.68085	1951,1969,2011,2015,2018
66	SRP051		Imam Muhammad	Ploughing	Channel Irrigation	None	None	None	None	None	None	None	319.734	0.697766	1951,1969,2011,2015,2018
67	SRP052		Imam Muhammad	None	None	None	None	Construction	None	None	None	None	634.322	2.55936	1951,1969,2011,2015,2018
68	SRP053	Tepe Ismail	Sherwan/Ali Pasha District	Ploughing	Channel Irrigation	None	None	None	None	None	None	None	483.575	1.28954	1951,1969,2011,2015,2018
69	SRP054	Tepe Ali Pasha	Sherwan/Ali Pasha District	Ploughing	None	None	None	None	None	None	None	None	327.297	0.802712	1951,1969,2011,2015,2018
70	SRP055	Tepe Saeed	Sherwan/Ali Pasha District	Channel Irrigation	None	None	None	Construction	None	None	None	None	399.461	0.761541	1951,1969,2011,2015,2018
71	SRP056		Sherwan/Ali Pasha District	Ploughing	Channel Irrigation	None	None	Vehicle Damage	None	None	None	None	382.59	1.0873	1951,1969,2011,2015,2018
72	SRP057		Sherwan/Ali Pasha District	Ploughing	None	None	None	Construction	Vehicle Damage	None	None	None	400.169	1.16243	1951,1969,2011,2015,2018
73	SRP058		Barlut	None	None	None	None	None	None	None	None	None	92.2214	0.0633267	1951,1969,2011,2015,2018
74	SRP059	Barlut Tower	Barlut	None	None	None	None	None	None	None	None	None	75.683	0.0351264	1951,1969,2011,2015,2018
75	SRP060		Barlut	Ploughing	None	None	Military Activity	None	None	None	None	None	341.755	0.883305	1951,1969,2011,2015,2018
76	SRP062	??	??	None	None	None	None	None	None	None	None	None	93.826	0.0636901	1951,1969,2011,2015,2018
77	SRP063	Qala Mullah	Qala Mullah	None	None	None	None	None	None	None	None	None	83.2495	0.0507166	1951,1969,2011,2015,2018
78	SRP064		Ali Khan	Ploughing	None	None	Military Activity	Construction	None	None	Other Erosion	None	579.853	2.17689	1951,1969,2011,2015,2018
79	SRP065		Gardeh Gozineh	Ploughing	None	None	None	Construction	Vehicle Damage	None	None	None	397.861	1.09725	1951,1969,2011,2015,2018
80	SRP067		Barlut	None	None	None	None	None	None	None	River Erosion	None	145.73	0.0828321	1951,1969,2011,2015,2018
81	SRP068			None	None	None	None	None	None	None	None	None	109.703	0.0904482	1951,1969,2011,2015,2018
82	SRP073			Channel Irrigation	None	None	None	None	None	None	None	None	799.917	3.31483	1951,1969,2011,2018
83	SRP074			Ploughing	None	None	None	None	None	None	None	None	295.091	0.656868	1951,1969,2011,2018
84	SRP076			Ploughing	Channel Irrigation	None	None	None	None	None	None	None	248.131	0.397997	1951,1969,2011,2018
85	SRP078			Channel Irrigation	Ploughing	None	None	None	None	None	None	None	413.821	1.23541	1951,1969,2011,2015,2018
86	SRP101			Ploughing	None	None	None	Bulldozing	Vehicle Damage	Road Building	Other Erosion	None	532.054	1.19464	1951,1969,2011,2015,2018
87	SRP102			Ploughing	Channel Irrigation	None	Military Activity	Construction	Road Building	Vehicle Damage	None	Minor	692.288	2.99296	1951,1969,2011,2015,2018
88	SRP103			Ploughing	Channel Irrigation	None	None	Construction	None	None	None	Moderate	224.973	0.314846	1951,1969,2011,2015,2018
89	SRP104			Ploughing	Channel Irrigation	None	None	Vehicle Damage	Modern Cemetery	Construction	None	None	508.099	1.62998	1951,1969,2011,2015,2018
90	SRP105			Ploughing	Channel Irrigation	Orchard	None	Road Building	Bulldozing	None	None	None	1348.25	7.75389	1951,1969,2011,2015,2018
91	SRP106	Tepe Shaho		None	None	None	Military Activity	Vehicle Damage	Bulldozing	None	None	Minor	412.682	1.15085	1951,1969,2011,2015,2018
92	SRP107			Ploughing	Channel Irrigation	None	None	None	None	None	None	None	403.983	1.19345	1951,1969,2011,2015,2018
93	SRP001	Qalat Sherwana		None	None	None	None	Vehicle Damage	Bulldozing	None	Other Erosion	None	796.838	4.73509	1951,1969,2011,2015,2018
94	SRP108		Khani Masi	Channel Irrigation	None	None	None	Vehicle Damage	None	None	None	None	503.926	1.657	1951,1969,2011,2015,2018
95	SRP109		Khani Masi	Channel Irrigation	None	None	None	None	None	None	None	None	202.496	0.309003	1951,1969,2011,2015,2018
96	SRP110		Khani Masi	Channel Irrigation	None	None	None	Construction	Vehicle Damage	None	None	None	353.627	0.559415	1951,1969,2011,2015,2018
97	SRP111	QSLAN	QSLAN	Ploughing	None	None	None	Construction	None	None	River Erosion	None	1588.16	7.36446	1951,1969,2011,2015
98	SRP112	Qala Horen	Horen	None	None	None	None	None	None	None	None	None	1229.51	5.77943	1951,1969,2011,2015,2018
99	SRP113	Tepe Ama Hosen	Zalchah	Ploughing	None	None	Military Activity	Road Building	None	None	Other Erosion	Minor	295.802	0.638666	1951,1969,2011,2015,2018
100	SRP114		Hisar	Ploughing	None	None	None	None	None	None	River Erosion	None	218.801	0.337006	1951,1969,2011,2015,2018
101	SRP115		Hisar	Ploughing	None	None	None	None	None	None	None	None	493.468	1.04886	1951,1969,2011,2015,2018
102	SRP116		Hisar	Ploughing	None	None	None	None	None	None	None	Moderate	574.528	0.951422	1951,1969,2011,2015,2018
103	SRP117		Khani Masi	Ploughing	None	None	None	None	None	None	None	None	176.075	0.220357	1951,1969,2011,2015,2018
104	SRP118		Khani Masi	Channel Irrigation	None	None	None	Road Building	None	None	None	None	218.78	0.275927	1951,1969,2011,2015,2018
105	SRP119		Khani Masi	Ploughing	None	None	None	None	None	None	None	None	227.656	0.298569	1951,1969,2011,2015,2018
106	SRP120		Khani Masi	Ploughing	None	None	None	Construction	Road Building	None	None	None	775.466	3.10872	1951,1969,2011,2015,2018
107	SRP121		Khani Masi	Channel Irrigation	Ploughing	None	None	Construction	None	Vehicle Damage	None	None	845.082	4.00943	1951,1969,2011,2015,2018
108	SRP122		Khani Masi	None	None	None	None	Vehicle Damage	None	None	None	None	863.752	1.72836	1951,1969,2011,2015,2018
109	SRP123			Channel Irrigation	Ploughing	None	None	Bulldozing	Road Building	Vehicle Damage	None	None	328.999	0.732486	1951,1969,2011,2015,2018
110	SRP124			Ploughing	Channel Irrigation	Greenhouses	None	None	None	None	None	None	337.197	0.862621	1951,1969,2011,2015,2018
111	SRP125			Ploughing	None	None	None	None	None	None	None	None	202.192	0.311258	1951,1969,2011,2015,2018
112	SRP126			Ploughing	Channel Irrigation	None	None	Construction	Vehicle Damage	None	None	None	595.556	2.08539	1951,1969,2011,2015,2018
113	SRP127			Ploughing	None	None	None	None	None	None	None	None	125.29	0.112376	1951,1969,2011,2015,2018
114	SRP128			Ploughing	None	None	None	None	None	None	None	None	262.968	0.514271	1951,1969,2011,2015,2018
115	SRP129			Ploughing	None	None	None	None	None	None	None	None	184.013	0.254992	1951,1969,2011,2015,2018
116	SRP130			Ploughing	None	None	None	Modern Cemetery	None	None	None	None	225.182	0.378419	1951,1969,2011,2015,2018
117	SRP131			Ploughing	None	None	None	None	None	None	None	None	231.911	0.30021	1951,1969,2011,2015,2018
118	SRP132			Ploughing	None	None	None	None	None	None	None	None	289.451	0.631996	1951,1969,2011,2015,2018
119	SRP133			Channel Irrigation	Ploughing	None	None	None	None	None	None	None	160.344	0.181465	1951,1969,2011,2015,2018
120	SRP134			Ploughing	Channel Irrigation	None	None	Bulldozing	None	None	None	None	995.264	1.75772	1951,1969,2011,2018
121	SRP135		Horen	None	None	None	None	None	None	None	River Erosion	None	77.0337	0.0310858	1951,1969,2011,2015,2018
122	SRP136		Horen	None	None	None	None	None	None	None	None	None	71.9067	0.0256477	1951,1969,2011,2015,2018
123	SRP137		Gilajal	None	None	None	None	None	None	None	None	None	811.013	2.68647	1951,1969,2011,2015
124	SRP138			None	None	None	None	None	None	None	None	None	515.707	1.64468	1951,1969,2011,2015,2018
125	SRP139			Ploughing	Channel Irrigation	None	None	Vehicle Damage	None	None	None	None	651.453	2.27954	1951,1969,2011,2015,2018
126	SRP140			Channel Irrigation	Orchard	None	None	Construction	Vehicle Damage	None	None	None	297.027	0.628305	1951,1969,2011,2015,2018
127	SRP141			Ploughing	None	None	None	None	None	None	None	None	193.374	0.183762	1951,1969,2011,2015,2018
128	SRP142			Channel Irrigation	Ploughing	None	None	None	None	None	None	None	975.78	2.16542	1951,1969,2011,2015,2018
129	SRP143	Tepe Qalandari		Ploughing	None	None	None	Modern Cemetery	None	None	River Erosion	None	695.416	3.19006	1951,1969,2011,2015,2018
130	SRP144			Ploughing	None	None	None	None	None	None	None	Moderate	709.016	2.22558	1951,1969,2011,2015
131	SRP145	Imam Musa Kazm		None	None	None	None	None	None	None	None	None	649.784	2.35216	1951,1969,2011,2015,2018
132	SRP146			None	None	None	None	None	None	None	Other Erosion	None	603.163	1.3971	1951,1969,2011,2015,2018
133	SRP147			Ploughing	None	None	Military Activity	Vehicle Damage	Bulldozing	None	None	Minor	806.727	2.10941	1951,1969,2011,2015
134	SRP148			None	None	None	None	None	None	None	None	None	1716.37	9.01547	1951,1969,2011,2015,2018
135	SRP094			Channel Irrigation	Ploughing	None	None	None	None	None	None	None	543.916	2.02903	1951,1969,2011,2015,2018
136	SRP165		Koluju	Ploughing	None	None	None	None	None	None	None	None	301.026	0.64213	1969,2011,2015,2018
137	SRP166		Koluju	Ploughing	None	None	None	None	None	None	None	None	229.946	0.407875	1969,2011,2015,2018
138	SRP150	Qubba Tepe	Qubba	Channel Irrigation	None	None	None	Vehicle Damage	None	None	None	None	1230.73	10.0477	1969,2011
139	SRP149	Qubba Qala	Qubba	Channel Irrigation	None	None	None	Vehicle Damage	None	None	None	Minor	815.788	5.02185	1969,2011,2015,2018
140	SRP164	Tell Nargez	Qubba	Ploughing	Channel Irrigation	None	None	None	None	None	None	None	1728.34	19.496	1969,2011,2015,2018
141	SRP002	Tepe Jermu		Orchard	Channel Irrigation	None	None	Vehicle Damage	None	None	None	None	276.546	0.589923	1951,1969,2011,2015,2018
142	SRP003	Qara Bulaq		Orchard	None	None	None	Construction	Vehicle Damage	None	None	None	877.069	5.02379	1951,1969,2011,2015,2018
143	SRP006	Tepe Qalah		Channel Irrigation	Ploughing	None	None	Construction	Vehicle Damage	None	None	None	365.243	0.995781	1951,1969,2011,2015,2018
144	SRP007		Ban Asiyaw	Ploughing	None	None	None	Vehicle Damage	None	None	None	None	332.741	0.758031	1951,1969,2011,2015,2018
145	SRP008	Pira Faqiro		Ploughing	None	None	None	Vehicle Damage	None	None	None	Minor	619.804	2.75664	1951,1969,2011,2015,2018
146	SRP151		Suz Bulaq	Channel Irrigation	None	None	None	None	None	None	None	None	349.079	0.797331	1951,1969,2011,2015,2018
147	SRP152	Bawa Plawi	Suz Bulaq	Orchard	None	None	Military Activity	None	None	None	None	None	419.426	1.11654	1969,2011,2015,2018
148	SRP153		Imam Baba Mahmud	Channel Irrigation	None	None	None	None	None	None	None	None	376.872	0.786699	1969,2011,2015,2018
149	SRP154		Imam Baba Mahmud	Channel Irrigation	None	None	Military Activity	None	None	None	None	None	635.511	1.57237	1969,2011,2015,2018
150	SRP158		Imam Baba Mahmud	Channel Irrigation	None	None	None	None	None	None	None	Severe	140.567	0.121631	1969,2011,2015,2018
151	SRP159		Imam Baba Mahmud	Channel Irrigation	Ploughing	None	None	Vehicle Damage	Modern Cemetery	None	None	None	338.214	0.695319	1969,2011,2015,2018
152	SRP160		Imam Baba Mahmud	Ploughing	None	None	None	None	None	None	None	None	212.615	0.347393	1969,2011,2015,2018
153	SRP161		Imam Baba Mahmud	Channel Irrigation	None	None	None	None	None	None	None	None	146.335	0.15965	1969,2011,2015,2018
154	SRP162		Imam Baba Mahmud	Channel Irrigation	None	None	None	None	None	None	None	None	283.753	0.307044	1969,2011,2015,2018
155	SRP163		Imam Baba Mahmud	Channel Irrigation	None	None	None	None	None	None	None	None	310.128	0.566281	1969,2011,2015,2018
156	SRP156	Qasr Hawsh Kuru	Hawsh Kuru	Ploughing	Channel Irrigation	None	Military Activity	Bulldozing	Construction	Road Building	None	None	2595.53	42.047	1951,1969,2011,2015,2018
157	SRP157	Ali Agha	Ali Agha	None	None	None	None	None	None	None	None	None	290.502	0.534383	1951,1969,2011,2015,2018
158	SRP167a		Maruf Khazan	None	None	None	None	None	None	None	None	None	612.232	1.38945	1951,1969,2011,2015,2018
159	SRP167b			None	None	None	None	None	None	None	None	None	363.408	0.803706	1951,1969,2011,2015,2018
160	SRP167c			None	None	None	None	Road Building	None	None	None	None	670.516	2.8078	1951,1969,2011,2015,2018
161	SRP168		Qala Tepe	None	None	None	None	None	None	None	None	Severe	161.983	0.184054	1951,1969,2011,2015,2018
162	SRP170	Girdi Maskut	Haji Lar	Ploughing	None	None	Military Activity	Modern Cemetery	None	None	None	Minor	386.77	1.09755	1951,1969,2011,2015,2018
163	SRP171	Chia Rida Tepe	Chia Rida	Ploughing	None	None	Military Activity	None	None	None	None	Minor	305.515	0.728328	1951,1969,2011,2015,2018
164	SRP169		Qala Tepe	None	None	None	None	None	None	None	None	None	77.8038	0.0454547	1951,1969,2011,2015,2018
165	SRP155	Qala Mahmoud Aziz	Mahmoud Aziz	None	None	None	None	None	None	None	None	None	699.393	2.26782	1951,1969,2011,2015,2018
166	SRP173		Ban Asiaw	Ploughing	Channel Irrigation	None	None	None	None	None	None	None	223.857	0.369315	1951,1969,2011,2015,2018
167	SRP174		Ban Asiaw	Ploughing	None	None	None	Vehicle Damage	None	None	None	None	411.842	1.15222	1951,1969,2011,2015,2018
168	SRP175		Ban Asiaw	Channel Irrigation	Ploughing	None	None	Construction	None	None	None	None	390.098	0.955142	1951,1969,2011,2015,2018
169	SRP172	Tepe Asiaw	Ban Asiaw	None	None	None	Military Activity	None	None	None	None	Minor	271.007	0.555793	1951,1969,2011,2015,2018
170	SRP177			Ploughing	None	None	None	Vehicle Damage	None	None	None	None	203.072	0.28643	1951,1969,2011,2015,2018
171	SRP176		Bardaswr	None	None	None	None	Road Building	None	None	None	None	65.7824	0.0121361	1951,1969,2011,2015,2018
172	SRP180	Tepe Qaburstan	Majid Salar	None	None	None	None	Modern Cemetery	None	None	None	None	338.576	0.824982	1951,1969,2011,2015,2018
173	SRP179		Maidan	None	None	None	Military Activity	Road Building	Construction	None	None	Moderate	958.067	1.50797	1951,1969,2011,2015,2018
174	SRP181	Manga Wakal	Haji Hassan	None	None	None	None	None	None	None	None	None	311.357	0.307236	1951,1969,2011,2015,2018
175	SRP182	Tepe Rahim	Shakal	Ploughing	None	None	None	Construction	Vehicle Damage	Utilities	Other Erosion	None	654.713	3.26755	1951,1969,2011,2015,2018
176	SRP183	Tepe Gerzan	Gerzan	Channel Irrigation	None	None	None	Bulldozing	None	None	None	Minor	216.868	0.259435	1951,1969,2011,2015,2018
177	SRP187	Tepe Qumar	Qumar	Ploughing	None	None	None	Vehicle Damage	None	None	None	Minor	594.2	2.68303	1951,1969,2011,2015,2018
178	SRP188	Qala Qumar		None	None	None	Military Activity	None	None	None	None	Minor	555.911	1.61179	1951,1969,2011,2015,2018
179	SRP186		Qara Bulaq	Ploughing	None	None	None	None	None	None	None	None	177.745	0.214885	1951,1969,2011,2015,2018
180	SRP189			Ploughing	None	None	None	Vehicle Damage	None	None	None	None	271.707	0.53966	1951,1969,2011,2015,2018
181	SRP048	Imam Myhammad	Imam Muhammad	Ploughing	Channel Irrigation	None	None	Modern Cemetery	Vehicle Damage	None	None	Minor	606.142	2.62986	1951,1969,2011,2015,2018
182	SRP061	Qala Gawri	Tazudi	None	None	None	None	Construction	Vehicle Damage	None	None	None	438.847	1.43981	1951,1969,2011,2015,2018
183	SRP066	Jogay_Gawri	Gardeh Gozineh	None	None	None	None	Construction	None	None	River Erosion	None	303.268	0.305134	1951,1969,2011,2015,2018
184	SRP017	Tepe Imam Mohammed		Channel Irrigation	None	None	None	Modern Cemetery	Vehicle Damage	None	None	Minor	696.692	3.14141	1951,1969,2011,2015,2018
185	SRP178	Tepe Dar	Chehar Qala	Ploughing	None	None	None	Modern Cemetery	Bulldozing	None	None	Minor	449.846	1.51766	1969,2011,2015,2018
186	SRP185	Bawa Mahmoud	Bawa Mahmoud	Channel Irrigation	None	None	None	Modern Cemetery	Vehicle Damage	Construction	Other Erosion	Minor	1077.96	8.46846	1969,2011,2015,2018
187	CPF501			Channel Irrigation	None	None	None	None	None	None	None	None	395.825	0.916841	1951,1969,2011,2015,2018
188	CPF502			Channel Irrigation	None	None	None	None	None	None	None	None	228.674	0.390229	1951,1969,2011,2015,2018
189	CPF503			Channel Irrigation	None	None	None	None	None	None	None	None	304.336	0.442971	1951,1969,2011,2015,2018
190	CPF504			Ploughing	None	None	None	None	None	None	None	None	293.288	0.625261	1969,2011,2015,2018
191	CPF505			Channel Irrigation	None	None	None	None	None	None	None	None	517.007	1.906	1969,2011,2015,2018
192	CPF506			Channel Irrigation	None	None	None	None	None	None	None	None	249.212	0.449369	1969,2011,2015,2018
193	CPF507			Orchard	Channel Irrigation	None	None	Construction	Vehicle Damage	None	None	None	424.619	1.11216	1969,2011,2015,2018
194	CPF508			None	None	None	None	Construction	Vehicle Damage	None	None	None	474.132	1.65106	1969,2011,2015,2018
195	CPF509			Channel Irrigation	Ploughing	None	None	Vehicle Damage	Road Building	None	None	None	369.575	0.967803	1969,2011,2015,2018
196	CPF510			None	None	None	None	Vehicle Damage	None	None	None	None	307.224	0.716623	1969,2011,2015,2018
197	CPF511			Channel Irrigation	Ploughing	None	None	None	None	None	None	None	283.76	0.532308	1969,2011,2015,2018
198	CPF512			Channel Irrigation	None	None	None	None	None	None	None	None	186.533	0.254071	1969,2011,2015,2018
199	CPF513			Ploughing	None	None	None	None	None	None	None	None	287.652	0.603146	1969,2011,2015,2018
200	CPF514			None	None	None	None	Bulldozing	None	None	None	Minor	457.816	1.54473	1969,2011,2015
201	CPF515			Channel Irrigation	None	None	None	Vehicle Damage	None	None	None	None	452.607	1.32119	1969,2011,2015
202	CPF516			Channel Irrigation	Ploughing	None	None	None	None	None	None	None	493.689	1.24359	1951,1969,2011,2015
203	CPF517			Ploughing	Channel Irrigation	None	None	None	None	None	None	None	631.074	2.07752	1951,1969,2011,2015
204	CPF518			Ploughing	None	None	None	None	None	None	None	None	287.37	0.625211	1951,1969,2011,2015
205	CPF519			Channel Irrigation	Ploughing	None	Military Activity	Road Building	Vehicle Damage	None	None	Minor	590.8	2.59171	1951,1969,2011,2015
206	CPF520			Channel Irrigation	None	None	None	Vehicle Damage	None	None	None	None	385.77	1.03427	1969,2011
207	CPF521			None	None	None	None	Construction	None	None	None	None	1510.31	14.6851	1969,2011
208	CPF522			Channel Irrigation	Orchard	None	None	Construction	None	None	None	None	433.622	1.44357	1969,2011
209	CPF524			Ploughing	None	None	None	Construction	Vehicle Damage	None	None	None	741.906	4.19132	1969,2011
210	CPF525			Channel Irrigation	None	None	None	None	None	None	None	None	474.815	1.60588	1969,2011,2015
211	CPF526			None	None	None	Military Activity	None	None	None	None	None	597.917	2.44249	1969,2011,2015,2018
212	CPF527			Ploughing	None	None	None	None	None	None	None	None	131.833	0.123918	1969,2011,2015,2018
213	CPF528			Ploughing	Channel Irrigation	None	None	Modern Cemetery	Construction	None	None	None	623.492	2.86198	1969,2011,2015
214	CPF529			Channel Irrigation	None	None	None	Construction	Vehicle Damage	Road Building	None	None	419.069	1.16202	1969,2011,2015
215	CPF530			None	None	None	None	Bulldozing	None	None	None	None	426.348	1.37058	1969,2011,2015
216	CPF531			Channel Irrigation	Ploughing	Greenhouses	None	None	None	None	None	None	451.785	1.38786	1969,2011,2015
217	CPF532			Channel Irrigation	None	None	Military Activity	Vehicle Damage	None	None	None	None	634.587	2.8607	1969,2011,2015,2018
218	CPF533			Channel Irrigation	None	None	None	None	None	None	None	Minor	500.954	1.81056	1951,1969,2011,2015,2018
219	CPF534			Channel Irrigation	None	None	None	Vehicle Damage	None	None	None	Minor	439.813	1.44012	1951,1969,2011,2015,2018
220	CPF535			None	None	None	Explosives	None	None	None	None	Minor	517.38	2.00316	1951,1969,2011,2015,2018
221	CPF536			None	None	None	None	None	None	None	None	None	310.22	0.684586	1951,1969,2011,2015,2018
222	CPF537			None	None	None	None	None	None	None	None	None	172.043	0.219453	1951,1969,2011,2015,2018
223	CPF538			Ploughing	Channel Irrigation	None	None	None	None	None	None	None	312.19	0.572753	1951,1969,2011,2018
224	CPF539			Ploughing	Channel Irrigation	None	Military Activity	None	None	None	None	Minor	612.766	2.81921	1951,1969,2011,2015,2018
225	CPF540			Ploughing	None	None	None	None	None	None	None	None	334.367	0.78387	1951,1969,2011,2015,2018
226	CPF541			Ploughing	None	None	None	None	None	None	None	None	283.634	0.587514	1951,1969,2011,2015,2018
227	CPF542			Channel Irrigation	None	None	None	None	None	None	None	None	261.009	0.474526	1951,1969,2011,2015,2018
228	CPF543			None	None	None	None	None	None	None	None	None	301.106	0.648273	1951,1969,2011,2015,2018
229	CPF544			Ploughing	None	None	None	Vehicle Damage	None	None	None	None	214.318	0.334523	1951,1969,2011,2015,2018
230	CPF545			Ploughing	Channel Irrigation	None	None	None	None	None	None	None	210.627	0.324013	1969,2011,2015,2018
231	CPF546			None	None	None	None	None	None	None	None	None	328.557	0.782739	1951,1969,2011,2015,2018
232	CPF547			None	None	None	None	None	None	None	None	None	665.334	2.61749	1951,1969,2011,2015,2018
233	CPF548			Ploughing	None	None	None	None	None	None	None	None	441.091	1.26465	1969,2011
234	CPF549			None	None	None	None	Construction	Road Building	None	None	None	824.761	4.25403	1969,2011,2015
235	CPF550			None	None	None	None	None	None	None	None	None	310.861	0.728939	1969,2011
236	CPF551			None	None	None	None	None	None	None	None	None	522.703	1.51818	1969,2011
237	CPF552			None	None	None	None	Construction	None	None	None	None	519.478	1.9797	1969,2011
238	CPF553			Ploughing	None	None	None	Construction	None	None	None	None	188.57	0.259621	1969,2011
239	CPF554			None	None	None	Military Activity	None	None	None	None	None	463.703	1.5925	1969,2011
240	CPF555			None	None	None	None	Construction	None	None	None	None	552.385	2.11476	1969,2011
241	CPF556			None	None	None	None	Bulldozing	None	None	None	None	396.911	1.15857	1969,2011
242	CPF557			None	None	None	None	Construction	Vehicle Damage	None	None	None	745.33	4.15268	1969,2011
243	CPF558			None	None	None	None	None	None	None	None	None	326.744	0.767965	1969,2011
244	CPF559			Ploughing	None	None	None	Vehicle Damage	None	None	None	None	268.618	0.424785	1969,2011,2015,2018
245	CPF560			Ploughing	Channel Irrigation	None	Military Activity	Bulldozing	None	None	None	Minor	336.672	0.731676	1969,2011,2015,2018
246	CPF561			Ploughing	None	None	None	Bulldozing	None	None	None	None	217.486	0.330276	1969,2011,2015,2018
247	CPF562			Ploughing	Channel Irrigation	None	None	None	None	None	None	None	153.038	0.171316	1969,2011,2015,2018
248	CPF563			Ploughing	None	None	None	Vehicle Damage	None	None	None	None	286.975	0.545928	1969,2011,2015,2018
249	CPF564			Channel Irrigation	None	None	None	Construction	None	None	None	None	325.507	0.774268	1969,2011,2015,2018
250	CPF565			None	None	None	None	Construction	None	None	None	None	898.798	5.02395	1969,2011,2015,2018
251	CPF566			Ploughing	None	None	None	None	None	None	None	None	305.969	0.672543	1951,1969,2011,2015,2018
252	CPF567			Channel Irrigation	None	None	None	Bulldozing	None	None	None	Minor	352.603	0.91035	1951,1969,2011,2015,2018
253	CPF568			Channel Irrigation	None	None	None	Construction	None	None	None	None	473.602	1.62267	1951,1969,2011,2015,2018
254	CPF569			Channel Irrigation	None	None	None	None	None	None	None	None	363.739	0.684253	1951,1969,2011,2015,2018
255	CPF570			Channel Irrigation	None	None	None	None	None	None	None	None	458.259	1.50459	1969,2011,2015,2018
256	CPF571			Ploughing	None	None	None	None	None	None	None	None	277.848	0.571284	1969,2011,2015,2018
257	CPF572			Ploughing	Channel Irrigation	None	None	None	None	None	None	None	218.833	0.349208	1969,2011,2015,2018
258	CPF573			None	None	None	None	Construction	Vehicle Damage	None	None	None	525.053	1.82661	1969,2011,2015,2018
259	CPF574			Ploughing	Channel Irrigation	None	None	Construction	Vehicle Damage	None	None	None	250.964	0.459033	1969,2011,2015,2018
260	CPF575			Channel Irrigation	None	None	None	Construction	Modern Cemetery	None	None	None	424.766	1.36358	1969,2011
261	CPF576			None	None	None	None	Construction	None	None	None	None	421.275	1.07925	1969,2011
262	CPF577			Channel Irrigation	None	None	None	Vehicle Damage	None	None	None	None	301.286	0.681714	1969,2011,2015,2018
263	CPF578			None	None	None	None	Construction	None	None	None	None	282.832	0.588713	1969,2011
264	CPF579			Ploughing	None	None	None	None	None	None	None	None	146.717	0.152407	1969,2011
265	CPF580			Ploughing	None	None	None	Vehicle Damage	None	None	None	None	266.378	0.537055	1969,2011
266	CPF581	<Null>		Ploughing	Channel Irrigation	None	None	None	None	None	None	None	469.461	1.61477	1969,2011
267	CPF582			Ploughing	None	None	None	None	None	None	None	Minor	310.713	0.740624	1969,2011
268	CPF583			Ploughing	None	None	None	None	None	None	None	None	586.922	2.08197	1969,2011
269	CPF584			Ploughing	Orchard	None	None	None	None	None	None	None	262.631	0.521626	1969,2011
270	CPF586			Ploughing	Channel Irrigation	None	None	None	None	None	None	None	335.295	0.769778	1969,2011
271	CPF587			Ploughing	None	None	None	Construction	None	None	None	None	543.426	2.09013	1969,2011
272	CPF588			Ploughing	None	None	None	None	None	None	None	None	324.072	0.768701	1969,2011
273	CPF589			Ploughing	None	None	None	None	None	None	None	None	232.02	0.368284	1969,2011
274	CPF590			Orchard	None	None	None	Construction	None	None	None	None	968.132	6.30781	1969,2011
275	CPF591			Ploughing	None	None	None	Vehicle Damage	None	None	None	None	732.091	2.84607	1969,2011
276	CPF592			Ploughing	Channel Irrigation	None	None	Vehicle Damage	Bulldozing	None	None	None	762.177	3.34837	1969,2011
277	CPF593			None	None	None	None	None	None	None	None	None	179.592	0.222855	1969,2011
278	CPF594			Ploughing	None	None	None	None	None	None	None	None	99.2772	0.0699216	1969,2011
279	CPF595			Channel Irrigation	None	None	None	Construction	None	None	None	None	731.911	3.73958	1969,2011,2015,2018
280	CPF596			Channel Irrigation	None	None	None	Bulldozing	None	None	None	None	503.011	1.7098	1969,2011,2015,2018
281	CPF597			None	None	None	Military Activity	Vehicle Damage	None	None	None	None	453.047	1.55929	1969,2011,2015,2018
282	CPF598			Channel Irrigation	None	None	Military Activity	Vehicle Damage	None	None	None	Minor	466.86	1.4212	1969,2011,2018
283	CPF599			Channel Irrigation	Ploughing	None	None	Construction	None	None	None	None	897.325	5.33443	1969,2011,2015,2018
284	CPF600			Channel Irrigation	None	None	None	None	None	None	None	None	712.313	3.67851	1969,2011,2015,2018
285	CPF601			Channel Irrigation	None	None	None	None	None	None	None	None	480.024	1.69264	1969,2011,2015,2018
286	CPF602			None	None	None	None	None	None	None	None	None	214.02	0.325518	1969,2011,2015,2018
287	CPF603			Channel Irrigation	None	None	None	None	None	None	None	Minor	330.697	0.804051	1969,2011,2015,2018
288	CPF604			None	None	None	None	Construction	None	None	None	None	827.381	3.32984	1969,2011,2015,2018
289	CPF605			Channel Irrigation	None	None	None	None	None	None	None	None	317.419	0.677869	1969,2011,2015,2018
290	CPF606			Ploughing	None	None	None	Vehicle Damage	None	None	None	None	581.925	1.94445	1969,2011,2015,2018
291	CPF607			Channel Irrigation	Ploughing	None	None	Construction	None	None	None	None	301.062	0.621213	1969,2011,2015,2018
292	CPF608			Channel Irrigation	Ploughing	None	None	None	None	None	None	None	273.714	0.568078	1969,2011,2015,2018
293	CPF609			Channel Irrigation	Ploughing	None	None	None	None	None	None	None	357.627	0.856346	1969,2011,2015,2018
294	CPF610			Channel Irrigation	Ploughing	None	None	None	None	None	None	None	381.744	1.0312	1969,2011,2015,2018
295	CPF611			Channel Irrigation	Ploughing	None	None	Vehicle Damage	None	None	None	Minor	327.623	0.731817	1969,2011,2015,2018
296	CPF612			None	None	None	None	None	None	None	None	None	534.214	2.10535	1969,2011,2015,2018
297	CPF613			Ploughing	None	None	None	None	None	None	None	None	276.113	0.557545	1969,2011,2015,2018
298	CPF614			Channel Irrigation	Ploughing	None	None	None	None	None	None	None	402.971	1.19852	1969,2011,2015,2018
299	CPF615			Ploughing	None	None	None	None	None	None	None	None	243.467	0.39509	1969,2011,2015,2018
300	CPF616			None	None	None	None	Vehicle Damage	None	None	None	None	179.802	0.224338	1969,2011,2015,2018
301	CPF617			Channel Irrigation	None	None	None	Vehicle Damage	None	None	None	None	405.855	0.868298	1969,2011,2015,2018
302	CPF618			Ploughing	Channel Irrigation	None	None	None	None	None	None	None	395.517	1.07825	1969,2011,2015,2018
303	CPF619			Channel Irrigation	None	None	None	None	None	None	None	None	478.563	1.73313	1969,2011,2015,2018
304	CPF620			Channel Irrigation	None	None	None	Construction	Bulldozing	None	None	None	665.642	3.30143	1969,2011,2015,2018
305	CPF621			Orchard	Channel Irrigation	None	None	None	None	None	None	None	950.577	4.90341	1969,2011,2015,2018
306	CPF622			Ploughing	None	None	None	None	None	None	None	None	309.753	0.689581	1969,2011,2015,2018
307	CPF623			None	None	None	None	None	None	None	None	None	317.687	0.705961	1969,2011,2015,2018
308	CPF624			Channel Irrigation	None	None	None	Construction	None	None	None	None	223.217	0.371012	1969,2011,2015,2018
309	CPF625			Channel Irrigation	None	None	None	None	None	None	None	None	273.653	0.527153	1969,2011,2015,2018
310	CPF626			Channel Irrigation	None	None	None	None	None	None	None	None	538.441	1.51268	1969,2011,2015,2018
311	CPF627			None	None	None	None	None	None	None	None	None	384.217	0.902741	1969,2011,2015,2018
312	CPF628			None	None	None	None	None	None	None	None	None	440.108	1.05787	1969,2011,2015,2018
313	CPF629			None	None	None	None	None	None	None	None	None	511.266	1.50306	1969,2011,2015,2018
314	CPF630			Channel Irrigation	None	None	None	None	None	None	None	None	666.231	2.47762	1969,2011,2015,2018
315	CPF631			None	None	None	None	None	None	None	None	None	694.208	3.5753	1969,2011,2015,2018
316	CPF632			None	None	None	None	Modern Cemetery	None	None	None	None	301.587	0.619025	1969,2011,2015,2018
317	CPF633			Channel Irrigation	None	None	None	None	None	None	None	None	297.94	0.590826	1969,2011,2015,2018
318	CPF634			Channel Irrigation	None	None	None	None	None	None	None	None	434.524	1.1842	1969,2011,2015,2018
319	CPF636			None	None	None	None	None	None	None	None	None	217.647	0.317922	1969,2011,2015,2018
320	CPF637			None	None	None	None	None	None	None	None	None	574.9	2.13567	1969,2011,2015,2018
321	CPF638			Channel Irrigation	None	None	None	None	None	None	None	None	321.224	0.749105	1969,2011,2015,2018
322	CPF639			None	None	None	None	None	None	None	None	None	388.363	0.850786	1969,2011,2015,2018
323	CPF640			None	None	None	None	None	None	None	None	None	428.477	1.29714	1969,2011,2015,2018
324	CPF641			None	None	None	None	None	None	None	None	None	251.648	0.456238	1969,2011,2015,2018
325	CPF642			None	None	None	None	None	None	None	None	None	510.565	1.22054	1969,2011,2015,2018
326	CPF643			None	None	None	None	None	None	None	None	None	518.024	1.93592	1969,2011,2015,2018
327	CPF644			None	None	None	None	None	None	None	None	None	205.385	0.298758	1969,2011,2015,2018
328	CPF645			Channel Irrigation	None	None	None	None	None	None	None	None	920.881	4.84975	1969,2011,2015,2018
329	CPF646			None	None	None	None	Vehicle Damage	None	None	None	None	774.674	4.44696	1969,2011,2015,2018
330	CPF647			Channel Irrigation	Ploughing	None	None	None	None	None	None	None	491.783	1.17043	1969,2011,2015,2018
331	CPF648			Channel Irrigation	None	None	None	None	None	None	None	None	379.234	0.968499	1969,2011,2015,2018
332	CPF649			Channel Irrigation	Ploughing	None	None	None	None	None	None	None	1081.76	7.29998	1969,2011,2015,2018
333	CPF650			None	None	None	None	None	None	None	None	None	601.995	0.919749	1969,2011,2015,2018
334	CPF651			Channel Irrigation	None	None	None	None	None	None	None	None	577.329	1.92957	1969,2011,2015,2018
335	CPF652			Channel Irrigation	Orchard	None	None	Construction	None	None	None	None	1034.19	7.34805	1969,2011,2015,2018
336	CPF653			Channel Irrigation	None	None	None	Vehicle Damage	None	None	None	None	522.595	1.58336	1969,2011,2015,2018
337	CPF654			Channel Irrigation	Ploughing	None	None	None	None	None	None	None	510.47	1.8532	1969,2011,2015,2018
338	CPF655			Channel Irrigation	None	None	None	Construction	Vehicle Damage	None	None	None	657.959	3.20854	1969,2011,2015,2018
339	CPF656			None	None	None	None	None	None	None	None	None	250.639	0.405915	1969,2011,2015,2018
340	CPF657			Channel Irrigation	None	None	None	Vehicle Damage	None	None	None	None	263.486	0.511912	1969,2011,2015,2018
341	CPF658			Channel Irrigation	None	None	None	None	None	None	None	None	325.193	0.750152	1969,2011,2015,2018
342	CPF659			Channel Irrigation	None	None	None	None	None	None	None	None	187.15	0.249304	1969,2011,2015,2018
343	CPF660			Channel Irrigation	None	None	None	None	None	None	None	None	246.272	0.268906	1969,2011,2015,2018
344	CPF661			Channel Irrigation	None	None	None	None	None	None	None	None	513.722	1.34581	1969,2011,2015,2018
345	CPF662			None	None	None	None	None	None	None	None	None	327.35	0.6545	1969,2011,2015,2018
346	CPF663			None	None	None	None	Construction	None	None	None	None	402.509	1.21265	1969,2011,2015,2018
347	CPF664			Ploughing	None	None	None	None	None	None	None	None	227.188	0.370393	1969,2011,2015,2018
348	CPF665			None	None	None	None	Vehicle Damage	None	None	None	None	201.799	0.299786	1969,2011,2015,2018
349	CPF666			Ploughing	None	None	None	None	None	None	None	None	347.18	0.846417	1969,2011,2015,2018
350	CPF667			Channel Irrigation	None	None	None	None	None	None	None	None	763.897	3.66377	1969,2011,2015,2018
351	CPF668			None	None	None	None	Vehicle Damage	None	None	None	None	447.206	1.47635	1969,2011,2015,2018
352	CPF669			Channel Irrigation	None	None	None	Vehicle Damage	None	None	None	None	483.617	1.54548	1969,2011,2015,2018
353	CPF670			None	None	None	None	None	None	None	None	Moderate	223.11	0.376058	1969,2011,2015,2018
354	CPF671			Ploughing	Channel Irrigation	None	None	Construction	None	None	None	None	552.634	2.31778	1969,2011,2015,2018
355	CPF672			Channel Irrigation	None	None	None	Construction	Vehicle Damage	None	None	None	709.676	3.65205	1969,2011,2015,2018
356	CPF673			None	None	None	None	None	None	None	None	None	168.622	0.200682	1969,2011,2015,2018
357	CPF675			Channel Irrigation	None	None	None	None	None	None	None	None	518.786	1.85869	1969,2011,2015,2018
358	CPF676			Channel Irrigation	None	None	None	None	None	None	None	None	195.304	0.271086	1969,2011,2015,2018
359	CPF677			Channel Irrigation	None	None	None	None	None	None	None	None	216.034	0.342482	1969,2011,2015,2018
360	CPF678			Ploughing	Channel Irrigation	None	Military Activity	Construction	Modern Cemetery	Vehicle Damage	None	None	2129.83	20.5458	1969,2011,2015,2018
361	CPF679			Ploughing	Multiple	None	None	Construction	Vehicle Damage	None	None	None	514.378	1.87401	1969,2011,2015,2018
362	CPF680			Channel Irrigation	None	None	None	None	None	None	None	None	506.663	1.85255	1969,2018
363	CPF681		Khani Masi	Ploughing	None	None	None	None	None	None	None	Minor	93.7143	0.0638575	1951,1969,2011,2015,2018
364	CPF682		Khani Masi	Ploughing	Channel Irrigation	None	None	None	None	None	None	Minor	509.462	1.85731	1951,1969,2011,2015,2018
365	CPF683		Khani Masi	Ploughing	None	None	None	Bulldozing	None	None	None	None	313.536	0.539652	1951,1969,2011,2015,2018
366	SRP018	Tepe Kalan		Channel Irrigation	Ploughing	None	Military Activity	Vehicle Damage	Bulldozing	None	Other Erosion	None	1786.7	19.0919	1969,2011,2015,2018
367	SRP184	top_asakr	Top_askar	Ploughing	None	None	None	None	None	None	None	None	158.198	0.192975	1951,1969,2011,2015,2018
368	SRP199			Ploughing	None	None	None	None	None	None	None	None	261.328	0.45604	1951,1969,2011,2015,2018
369	SRP198			Ploughing	None	None	None	Bulldozing	Vehicle Damage	None	None	None	355.928	0.906859	1951,1969,2011,2015,2018
370	SRP196			Ploughing	None	None	None	Vehicle Damage	None	None	None	Minor	376.052	1.12516	1951,1969,2011,2015,2018
371	SRP195			Ploughing	None	None	None	None	None	None	Other Erosion	None	372.594	0.841786	1951,1969,2011,2015,2018
372	SRP200			Ploughing	Channel Irrigation	None	None	Bulldozing	None	None	None	None	421.678	1.02997	1951,1969,2011,2015,2018
373	SRP191	Shakhi Kura		Ploughing	Channel Irrigation	None	None	Bulldozing	Vehicle Damage	None	River Erosion	Minor	1043.45	6.32386	1951,1969,2011,2015,2018
374	SRP075			Ploughing	Channel Irrigation	None	None	None	None	None	None	None	510.14	1.5949	1951,1969,2011,2015,2018
375	SRP193			Ploughing	Orchard	None	Military Activity	Construction	Vehicle Damage	None	None	None	827.274	4.41442	1951,1969,2011,2015,2018
376	SRP194			Ploughing	Channel Irrigation	None	None	Construction	None	None	Other Erosion	None	1119.83	7.21218	1951,1969,2011,2015,2018

## Sheet: CPF_DamageTable
OBJECTID	SRP_UID	DamageType	Agriculture	Conflict	Construction	NatrualErosion	Looting	Aerial1951	CORONA1969	WV02_2011	WV02_2015	WV02_2018	DamageDate	SHAPE_Length_m	SHAPE_Area_ha
1	SRP087	Agriculture	Channel Irrigation	None	None	None	None	No	No	Yes	Yes	Yes	WV02_2011	11.4495	0.000830673
2	SRP017	Agriculture	Channel Irrigation	None	None	None	None	No	No	Yes	Yes	Yes	WV02_2011	647.71	0.0644622
3	SRP182	Construction	None	None	Vehicle Damage	None	None	No	No	Yes	Yes	Yes	WV02_2011	349.243	0.0346104
4	SRP164	Agriculture	Channel Irrigation	None	None	None	None	NA	No	Yes	Yes	Yes	WV02_2011	1062.11	0.105906
5	SRP149	Construction	None	None	Vehicle Damage	None	None	NA	No	Yes	Yes	Yes	WV02_2011	468.171	0.0465036
6	SRP019	Construction	None	None	Vehicle Damage	None	None	NA	No	Yes	Yes	Yes	WV02_2011	823.572	0.0819476
7	SRP047	Agriculture	Channel Irrigation	None	None	None	None	-Qual	-Qual	Yes	Yes	Yes	WV02_2011	204.526	0.020139
8	SRP048	Agriculture	Channel Irrigation	None	Vehicle Damage	None	None	Yes	Yes	Yes	Yes	Yes	Aerial1951	501.049	0.0497925
9	SRP061	Construction	None	None	Vehicle Damage	None	None	No	No	Yes	Yes	Yes	WV02_2011	407.535	0.0404585
10	SRP187	Construction	None	None	Vehicle Damage	None	None	No	Yes	Yes	Yes	Yes	CORONA1969	248.249	0.0245113
11	SRP177	Construction	None	None	Vehicle Damage	None	None	No	No	Yes	Yes	Yes	WV02_2011	111.636	0.0108495
12	SRP054	Agriculture	Ploughing	None	None	None	None	No	No	No	No	Yes	WV02_2018	373.853	0.0385927
13	SRP156	Construction	None	None	Road Building	None	None	No	No	Yes	Yes	Yes	WV02_2011	1637.09	0.171446
14	SRP006	Construction	None	None	Vehicle Damage	None	None	No	No	Yes	Yes	Yes	WV02_2011	448.306	0.0495783
15	SRP154	Agriculture	Channel Irrigation	None	None	None	None	NA	Yes	Yes	Yes	Yes	CORONA1969	497.008	0.0495167
16	SRP154	Agriculture	Channel Irrigation	None	None	None	None	NA	Yes	Yes	Yes	Yes	CORONA1969	15.3734	0.00122314
17	SRP151	Agriculture	Channel Irrigation	None	None	None	None	Yes	Yes	Yes	Yes	Yes	Aerial1951	236.713	0.0233633
18	SRP163	Agriculture	Channel Irrigation	None	None	None	None	NA	Yes	Yes	Yes	Yes	CORONA1969	14.1174	0.0010976
19	SRP081	Agriculture	Channel Irrigation	None	None	None	None	No	No	Yes	Yes	Yes	WV02_2011	207.278	0.0204137
20	SRP087	Agriculture	Channel Irrigation	None	None	None	None	No	No	Yes	Yes	Yes	WV02_2011	181.82	0.0178691
21	SRP088	Agriculture	Channel Irrigation	None	None	None	None	No	No	No	No	Yes	WV02_2018	383.345	0.042851
22	SRP080	Agriculture	Channel Irrigation	None	None	None	None	Yes	Yes	Yes	Yes	Yes	Aerial1951	658.996	0.0657412
23	SRP079	Agriculture	Channel Irrigation	None	None	None	None	No	No	Yes	Yes	Yes	WV02_2011	378.003	0.0375119
24	SRP126	Agriculture	Channel Irrigation	None	None	None	None	-Qual	Yes	Yes	Yes	Yes	CORONA1969	217.345	0.0214315
25	SRP056	Construction	None	None	Vehicle Damage	None	None	No	No	Yes	Yes	Yes	WV02_2011	256.6	0.0253462
26	SRP124	Agriculture	Channel Irrigation	None	None	None	None	Yes	Yes	Yes	Yes	Yes	Aerial1951	72.0738	0.00689306
27	SRP121	Construction	None	None	Vehicle Damage	None	None	No	No	Yes	Yes	Yes	WV02_2011	282.522	0.0279377
28	SRP071	Agriculture	Channel Irrigation	None	None	None	None	No	No	Yes	Yes	Yes	WV02_2011	250.04	0.0247291
29	SRP051	Agriculture	Channel Irrigation	None	None	None	None	No	No	Yes	Yes	Yes	WV02_2011	453.475	0.0450415
30	SRP104	Agriculture	Channel Irrigation	None	None	None	None	Yes	Yes	Yes	Yes	Yes	Aerial1951	456.78	0.0453758
31	SRP175	Agriculture	Channel Irrigation	None	None	None	None	No	No	Yes	Yes	Yes	WV02_2011	290.576	0.0287534
32	SRP174	Construction	None	None	Vehicle Damage	None	None	No	No	Yes	Yes	Yes	WV02_2011	324.435	0.0321421
33	SRP173	Agriculture	Channel Irrigation	None	None	None	None	No	No	Yes	Yes	Yes	WV02_2011	147.925	0.0142636
34	SRP142	Agriculture	Channel Irrigation	None	None	None	None	Yes	Yes	Yes	Yes	Yes	Aerial1951	149.299	0.0146278
35	SRP142	Agriculture	Channel Irrigation	None	None	None	None	Yes	Yes	Yes	Yes	Yes	Aerial1951	183.201	0.0180096
36	SRP085	Agriculture	Channel Irrigation	None	None	None	None	No	No	No	No	Yes	WV02_2018	294.333	0.0302797
37	SRP086	Agriculture	Channel Irrigation	None	None	None	None	No	No	No	Yes	Yes	WV02_2015	261.237	0.0258197
38	SRP090	Agriculture	Channel Irrigation	None	None	None	None	No	No	Yes	Yes	No	WV02_2011	121.996	0.0118854
39	SRP040	Agriculture	Channel Irrigation	None	None	None	None	No	No	Yes	Yes	Yes	WV02_2011	135.516	0.0132373
40	SRP093	Agriculture	Channel Irrigation	None	None	None	None	No	No	Yes	Yes	Yes	WV02_2011	226.292	0.0223167
41	SRP053	Agriculture	Channel Irrigation	None	None	None	None	Yes	Yes	Yes	Yes	Yes	Aerial1951	562.644	0.0559659
42	SRP073	Agriculture	Channel Irrigation	None	None	None	None	No	No	Yes	Yes	Yes	WV02_2011	534.511	0.0531419
43	SRP021	Conflict	None	Military Activity	None	None	None	No	No	Yes	Yes	Yes	WV02_2011	159.911	0.0156776
44	SRP021	Conflict	None	Military Activity	None	None	None	No	No	Yes	Yes	Yes	WV02_2011	209.628	0.0206495
45	SRP021	Conflict	None	Military Activity	None	None	None	No	No	Yes	Yes	Yes	WV02_2011	224.166	0.0231699
46	SRP021	Construction	None	None	Utilities	None	None	No	No	Yes	Yes	Yes	WV02_2011	298.746	0.0295608
47	SRP021	Agriculture	Channel Irrigation	None	None	None	None	No	No	Yes	Yes	Yes	WV02_2011	75.299	0.00722013
48	SRP064	NaturalErosion	None	None	None	Other Erosion	None	Yes	Yes	Yes	Yes	Yes	Aerial1951	36.1361	0.00329951
49	SRP182	Construction	None	None	Vehicle Damage	None	None	No	No	Yes	Yes	Yes	WV02_2011	223.157	0.0220016
50	SRP182	Construction	None	None	Vehicle Damage	None	None	No	No	Yes	Yes	Yes	WV02_2011	149.522	0.0146376
51	SRP182	NaturalErosion	None	None	None	Other Erosion	None	No	No	Yes	Yes	Yes	WV02_2011	202.676	0.0199651
52	SRP028	Agriculture	Channel Irrigation	None	None	None	None	-Qual	-Qual	Yes	Yes	Yes	WV02_2011	711.113	0.0708184
53	SRP078	Agriculture	Channel Irrigation	None	None	None	None	No	No	Yes	Yes	Yes	WV02_2011	401.056	0.0397926
54	SRP089	Agriculture	Channel Irrigation	None	None	None	None	Yes	Yes	Yes	Yes	Yes	Aerial1951	947.53	0.0944609
55	SRP096	Agriculture	Channel Irrigation	None	None	None	None	No	No	Yes	Yes	Yes	WV02_2011	310.502	0.0307386
56	SRP097	Agriculture	Channel Irrigation	None	None	None	None	No	No	Yes	Yes	Yes	WV02_2011	522.711	0.0519682
57	SRP098	Agriculture	Channel Irrigation	None	None	None	None	No	No	Yes	Yes	Yes	WV02_2011	427.922	0.0425709
58	SRP105	Agriculture	Channel Irrigation	None	None	None	None	Yes	Yes	Yes	Yes	Yes	Aerial1951	450.603	0.0447559
59	SRP018	Construction	None	None	Vehicle Damage	None	None	NA	No	Yes	Yes	Yes	WV02_2011	860.56	0.0859619
60	SRP122	Construction	None	None	Vehicle Damage	None	None	No	No	Yes	Yes	Yes	WV02_2011	89.1248	0.00859851
61	SRP020	Agriculture	Channel Irrigation	None	None	None	None	NA	Yes	Yes	Yes	Yes	CORONA1969	1052.5	0.104977
62	SRP099	Construction	None	None	Vehicle Damage	None	None	No	No	Yes	Yes	Yes	WV02_2011	1544.97	0.166876
63	SRP011	Agriculture	Channel Irrigation	None	None	None	None	Yes	Yes	Yes	Yes	Yes	Aerial1951	1892.89	0.18952
64	CPF509	Agriculture	Channel Irrigation	None	None	None	None	NA	-Qual	Yes	Yes	Yes	WV02_2011	298.78	0.0295653
65	CPF511	Agriculture	Channel Irrigation	None	None	None	None	NA	-Qual	Yes	Yes	Yes	WV02_2011	565.264	0.0562263
66	CPF519	Agriculture	Channel Irrigation	None	None	None	None	No	No	Yes	Yes	Yes	WV02_2011	300.77	0.0297827
67	CPF520	Agriculture	Channel Irrigation	None	None	None	None	NA	-Qual	Yes	Yes	Yes	WV02_2011	337.134	0.0334027
68	CPF525	Agriculture	Channel Irrigation	None	None	None	None	NA	-Qual	Yes	Yes	Yes	WV02_2011	829.691	0.082694
69	CPF529	Agriculture	Channel Irrigation	None	None	None	None	NA	No	Yes	Yes	Yes	WV02_2011	585.934	0.0583434
70	CPF531	Agriculture	Channel Irrigation	None	None	None	None	NA	No	Yes	Yes	Yes	WV02_2011	498.55	0.0494075
71	CPF532	Agriculture	Channel Irrigation	None	None	None	None	NA	-Qual	Yes	Yes	Yes	WV02_2011	863.347	0.0860469
72	CPF532	Construction	None	None	Vehicle Damage	None	None	NA	No	Yes	Yes	Yes	WV02_2011	237.475	0.0234344
73	CPF533	Agriculture	Channel Irrigation	None	None	None	None	No	No	Yes	Yes	Yes	WV02_2011	961.307	0.0958218
74	CPF515	Agriculture	Channel Irrigation	None	None	None	None	NA	Yes	Yes	Yes	NA	CORONA1969	553.493	0.055095
75	CPF516	Agriculture	Channel Irrigation	None	None	None	None	Yes	Yes	Yes	Yes	Yes	Aerial1951	296.29	0.0293444
76	CPF516	Agriculture	Channel Irrigation	None	None	None	None	Yes	Yes	Yes	Yes	Yes	Aerial1951	186.769	0.0183794
77	CPF538	Agriculture	Channel Irrigation	None	None	None	None	-Qual	Yes	Yes	Yes	Yes	CORONA1969	231.482	0.0228393
78	CPF549	Construction	None	None	Road Building	None	None	NA	No	Yes	Yes	Yes	WV02_2011	633.402	0.0630264
79	CPF563	Construction	None	None	Vehicle Damage	None	None	NA	No	Yes	Yes	Yes	WV02_2011	313.322	0.0310185
80	CPF569	Agriculture	Channel Irrigation	None	None	None	None	No	No	No	Yes	Yes	WV02_2015	303.288	0.0300186
81	CPF570	Agriculture	Channel Irrigation	None	None	None	None	NA	Yes	Yes	Yes	Yes	CORONA1969	469.631	0.0466602
82	CPF571	Agriculture	Ploughing	None	None	None	None	NA	No	No	No	Yes	WV02_2018	290.116	0.028711
83	CPF577	Agriculture	Channel Irrigation	None	None	None	None	NA	-Qual	Yes	Yes	Yes	WV02_2011	552.255	0.0549214
84	CPF586	Agriculture	Channel Irrigation	None	None	None	None	NA	-Qual	Yes	Yes	Yes	WV02_2011	354.869	0.0357077
85	CPF592	Construction	None	None	Vehicle Damage	None	None	NA	No	Yes	Yes	Yes	WV02_2011	280.267	0.0277134
86	CPF595	Agriculture	Channel Irrigation	None	None	None	None	NA	Yes	Yes	Yes	Yes	CORONA1969	1243.75	0.124069
87	CPF596	Agriculture	Channel Irrigation	None	None	None	None	NA	Yes	Yes	Yes	Yes	CORONA1969	431.946	0.0428883
88	CPF597	Construction	None	None	Vehicle Damage	None	None	NA	No	Yes	Yes	Yes	WV02_2011	406.219	0.0403112
89	CPF598	Agriculture	Channel Irrigation	None	None	None	None	NA	Yes	Yes	Yes	Yes	CORONA1969	596.878	0.0593882
90	CPF599	Agriculture	Channel Irrigation	None	None	None	None	NA	Yes	Yes	Yes	Yes	CORONA1969	321.486	0.0318382
91	CPF600	Agriculture	Channel Irrigation	None	None	None	None	NA	Yes	Yes	Yes	Yes	CORONA1969	327.091	0.0324125
92	CPF603	Agriculture	Channel Irrigation	None	None	None	None	NA	Yes	Yes	Yes	Yes	CORONA1969	643.687	0.0643329
93	CPF607	Agriculture	Channel Irrigation	None	None	None	None	NA	No	Yes	Yes	Yes	WV02_2011	459.865	0.0456897
94	CPF608	Agriculture	Channel Irrigation	None	None	None	None	NA	No	Yes	Yes	Yes	WV02_2011	263.295	0.0260277
95	CPF609	Agriculture	Channel Irrigation	None	None	None	None	NA	-Qual	Yes	Yes	Yes	WV02_2011	595.522	0.0592538
96	CPF610	Agriculture	Channel Irrigation	None	None	None	None	NA	Yes	Yes	Yes	Yes	CORONA1969	404.428	0.040897
97	CPF614	Agriculture	Channel Irrigation	None	None	None	None	NA	Yes	Yes	Yes	Yes	CORONA1969	598.105	0.0600092
98	CPF617	Agriculture	Channel Irrigation	None	None	None	None	NA	No	Yes	Yes	Yes	WV02_2011	414.926	0.0411842
99	CPF617	Agriculture	Channel Irrigation	None	None	None	None	NA	No	Yes	Yes	Yes	WV02_2011	306.006	0.0302924
100	CPF617	Construction	None	None	Vehicle Damage	None	None	NA	No	Yes	Yes	Yes	WV02_2011	379.164	0.0376036
101	CPF618	Agriculture	Channel Irrigation	None	None	None	None	NA	No	No	Yes	Yes	WV02_2015	182.706	0.0179599
102	CPF619	Agriculture	Channel Irrigation	None	None	None	None	NA	Yes	Yes	Yes	Yes	CORONA1969	1000.6	0.0997578
103	CPF621	Agriculture	Channel Irrigation	None	None	None	None	NA	No	Yes	Yes	Yes	WV02_2011	348.748	0.034566
104	CPF630	Agriculture	Channel Irrigation	None	None	None	None	NA	No	No	No	Yes	WV02_2018	684.183	0.0696284
105	CPF638	Agriculture	Channel Irrigation	None	None	None	None	NA	No	Yes	Yes	Yes	WV02_2011	652.139	0.0649046
106	CPF645	Agriculture	Channel Irrigation	None	None	None	None	NA	No	Yes	Yes	Yes	WV02_2011	1096.88	0.109404
107	CPF646	Construction	None	None	Vehicle Damage	None	None	NA	No	Yes	Yes	Yes	WV02_2011	488.976	0.0485836
108	CPF647	Agriculture	Channel Irrigation	None	None	None	None	NA	Yes	Yes	Yes	Yes	CORONA1969	340.944	0.0337808
109	CPF648	Agriculture	Channel Irrigation	None	None	None	None	NA	No	Yes	Yes	Yes	WV02_2011	276.194	0.0273101
110	CPF649	Agriculture	Channel Irrigation	None	None	None	None	NA	-Qual	Yes	Yes	Yes	WV02_2011	351.222	0.0348101
111	CPF651	Agriculture	Channel Irrigation	None	None	None	None	NA	No	Yes	Yes	Yes	WV02_2011	79.7149	0.00765744
112	CPF652	Agriculture	Channel Irrigation	None	None	None	None	NA	Yes	Yes	Yes	Yes	CORONA1969	207.559	0.0204427
113	CPF653	Agriculture	Channel Irrigation	None	None	None	None	NA	Yes	Yes	Yes	Yes	CORONA1969	729.784	0.0727209
114	CPF654	Agriculture	Channel Irrigation	None	None	None	None	NA	Yes	Yes	Yes	Yes	CORONA1969	581.321	0.057868
115	CPF655	Construction	None	None	Vehicle Damage	None	None	NA	No	Yes	Yes	Yes	WV02_2011	662.549	0.0659411
116	CPF655	Agriculture	Channel Irrigation	None	None	None	None	NA	No	Yes	Yes	Yes	WV02_2011	267.577	0.0264445
117	CPF657	Construction	None	None	Vehicle Damage	None	None	NA	No	Yes	Yes	Yes	WV02_2011	109.996	0.0106853
118	CPF658	Agriculture	Channel Irrigation	None	None	None	None	NA	No	Yes	Yes	Yes	WV02_2011	306.892	0.0303763
119	CPF659	Agriculture	Channel Irrigation	None	None	None	None	NA	No	Yes	Yes	Yes	WV02_2011	161.234	0.0158125
120	CPF660	Agriculture	Channel Irrigation	None	None	None	None	NA	No	Yes	Yes	Yes	WV02_2011	166.486	0.0163344
121	CPF661	Agriculture	Channel Irrigation	None	None	None	None	NA	No	Yes	Yes	Yes	WV02_2011	206.188	0.02032
122	CPF665	Construction	None	None	Vehicle Damage	None	None	NA	No	Yes	Yes	Yes	WV02_2011	108.304	0.0105162
123	CPF667	Agriculture	Channel Irrigation	None	None	None	None	NA	-Qual	Yes	Yes	Yes	WV02_2011	389.527	0.038645
124	CPF668	Construction	None	None	Vehicle Damage	None	None	NA	No	No	No	Yes	WV02_2018	229.415	0.0226273
125	CPF669	Agriculture	Channel Irrigation	None	None	None	None	NA	No	Yes	Yes	Yes	WV02_2011	319.949	0.0316827
126	CPF669	Agriculture	Channel Irrigation	None	None	None	None	NA	No	No	Yes	Yes	WV02_2015	398.474	0.0395405
127	CPF669	Agriculture	Channel Irrigation	None	None	None	None	NA	Yes	Yes	Yes	Yes	CORONA1969	157.245	0.0154113
128	CPF671	Agriculture	Channel Irrigation	None	None	None	None	NA	Yes	Yes	Yes	Yes	CORONA1969	852.408	0.0849335
129	CPF672	Agriculture	Channel Irrigation	None	None	None	None	NA	No	Yes	Yes	Yes	WV02_2011	798.071	0.0794992
130	CPF672	Construction	None	None	Vehicle Damage	None	None	NA	No	Yes	Yes	Yes	WV02_2011	390.508	0.0385918
131	CPF675	Agriculture	Channel Irrigation	None	None	None	None	NA	Yes	Yes	Yes	Yes	CORONA1969	575.368	0.0572279
132	CPF676	Agriculture	Channel Irrigation	None	None	None	None	NA	-Qual	Yes	Yes	Yes	WV02_2011	181.515	0.0178375
133	CPF677	Agriculture	Channel Irrigation	None	None	None	None	NA	-Qual	Yes	Yes	Yes	WV02_2011	328.026	0.0325216
134	CPF678	Agriculture	Channel Irrigation	None	None	None	None	NA	Yes	Yes	Yes	Yes	CORONA1969	1894.56	0.18917
135	CPF680	Agriculture	Channel Irrigation	None	None	None	None	NA	Yes	Yes	Yes	Yes	CORONA1969	538.68	0.053555
136	CPF679	Construction	None	None	Vehicle Damage	None	None	NA	No	No	Yes	Yes	WV02_2015	217.672	0.0214105
137	SRP002	Agriculture	Channel Irrigation	None	None	None	None	No	Yes	Yes	Yes	Yes	CORONA1969	235.924	0.0232978
138	SRP002	Construction	None	None	Vehicle Damage	None	None	No	No	Yes	Yes	Yes	WV02_2011	181.757	0.017755
139	SRP006	Agriculture	Channel Irrigation	None	None	None	None	Yes	Yes	Yes	Yes	Yes	Aerial1951	491.05	0.0487952
140	SRP014	Agriculture	Channel Irrigation	None	None	None	None	No	No	Yes	Yes	Yes	WV02_2011	177.874	0.0174735
141	CPF682	Agriculture	Channel Irrigation	None	None	None	None	No	No	Yes	Yes	Yes	WV02_2011	516.984	0.0513954
142	SRP039	Conflict	None	Military Activity	None	None	None	No	No	Yes	Yes	Yes	WV02_2011	530.852	0.0532349
143	SRP039	Construction	None	Military Activity	Vehicle Damage	None	None	No	No	Yes	Yes	Yes	WV02_2011	175.294	0.0172208
144	SRP039	Construction	None	Military Activity	Vehicle Damage	None	None	No	No	Yes	Yes	Yes	WV02_2011	226.124	0.0223007
145	SRP039	Construction	None	Military Activity	Vehicle Damage	None	None	No	No	Yes	Yes	Yes	WV02_2011	216.057	0.0212931
146	SRP041	Agriculture	Channel Irrigation	None	None	None	None	No	Yes	Yes	Yes	Yes	CORONA1969	359.718	0.0356806
147	SRP042	Conflict	None	Military Activity	None	None	None	No	No	Yes	Yes	Yes	WV02_2011	41.7272	0.00387452
148	SRP044	Construction	None	None	Vehicle Damage	None	None	No	No	Yes	Yes	Yes	WV02_2011	89.0248	0.00858858
149	SRP045	Construction	None	None	Vehicle Damage	None	None	No	Yes	Yes	Yes	Yes	CORONA1969	297.182	0.0294047
150	SRP092	Construction	None	None	Vehicle Damage	None	None	No	No	Yes	Yes	Yes	WV02_2011	445.331	0.0442204
151	SRP094	Agriculture	Channel Irrigation	None	None	None	None	No	Yes	Yes	Yes	Yes	CORONA1969	584.18	0.058109
152	SRP102	Conflict	None	Military Activity	None	None	None	No	No	Yes	Yes	Yes	WV02_2011	108.494	0.0105352
153	SRP102	Construction	None	None	Construction	None	None	No	No	Yes	Yes	Yes	WV02_2011	334.311	0.033244
154	SRP102	Conflict	None	Military Activity	None	None	None	No	No	Yes	Yes	Yes	WV02_2011	315.211	0.0312133
155	SRP102	Construction	None	None	Vehicle Damage	None	None	No	No	Yes	Yes	Yes	WV02_2011	126.661	0.0123532
156	SRP103	Agriculture	Channel Irrigation	None	None	None	None	No	Yes	Yes	Yes	Yes	CORONA1969	216.431	0.0213331
157	SRP120	Construction	None	None	Road Building	None	None	No	No	Yes	Yes	Yes	WV02_2011	608.803	0.0605664
158	SRP046	Agriculture	Channel Irrigation	None	None	None	None	No	Yes	Yes	Yes	Yes	CORONA1969	439.803	0.0436724
159	SRP093	Construction	None	None	Vehicle Damage	None	None	No	No	Yes	Yes	Yes	WV02_2011	112.209	0.0109081
160	SRP093	Construction	None	None	Vehicle Damage	None	None	No	No	Yes	Yes	Yes	WV02_2011	151.107	0.0147981
161	SRP189	Construction	None	None	Vehicle Damage	None	None	No	No	Yes	Yes	Yes	WV02_2011	119.411	0.0116269
162	CPF592	Agriculture	Channel Irrigation	None	None	None	None	NA	No	Yes	Yes	Yes	WV02_2011	236.353	0.0233209
163	CPF626	Agriculture	Channel Irrigation	None	None	None	None	NA	Yes	Yes	Yes	Yes	CORONA1969	397.612	0.0394487
164	CPF657	Agriculture	Channel Irrigation	None	None	None	None	NA	No	Yes	Yes	Yes	WV02_2011	336.545	0.0333432
165	SRP029	Agriculture	Channel Irrigation	None	None	None	Minor	No	No	Yes	Yes	Yes	WV02_2011	345.927	0.0342825
166	SRP030	Agriculture	Channel Irrigation	None	None	None	None	No	No	Yes	Yes	Yes	WV02_2011	817.339	0.0814306
167	SRP030	Construction	None	None	Vehicle Damage	None	None	No	No	Yes	Yes	Yes	WV02_2011	560.929	0.0556554
168	SRP034	Construction	None	None	Vehicle Damage	None	None	No	No	No	Yes	Yes	WV02_2015	146.452	0.0143317
169	SRP034	Agriculture	Channel Irrigation	None	None	None	None	No	No	No	No	Yes	WV02_2018	200.702	0.0197592
170	SRP017	Construction	None	None	Vehicle Damage	None	None	No	No	Yes	Yes	Yes	WV02_2011	1019.41	0.101632
171	SRP049	Agriculture	Channel Irrigation	None	None	None	None	No	No	Yes	Yes	Yes	WV02_2011	325.831	0.0322881
172	SRP077	Agriculture	Channel Irrigation	None	None	None	None	No	No	Yes	Yes	Yes	WV02_2011	188.342	0.0185207
173	SRP080	Construction	None	None	Vehicle Damage	None	None	No	No	Yes	Yes	Yes	WV02_2011	432.706	0.0429565
174	SRP081	Construction	None	None	Vehicle Damage	None	None	No	No	Yes	Yes	Yes	WV02_2011	173.841	0.0170704
175	SRP082	Agriculture	Channel Irrigation	None	None	None	None	No	No	Yes	Yes	Yes	WV02_2011	662.293	0.065936
176	SRP082	Construction	None	None	Vehicle Damage	None	None	No	No	No	No	Yes	WV02_2018	361.532	0.0358394
177	SRP050	Agriculture	Channel Irrigation	None	None	None	None	No	No	Yes	Yes	Yes	WV02_2011	1413.29	0.14103
178	SRP056	Agriculture	Channel Irrigation	None	None	None	None	No	No	Yes	Yes	Yes	WV02_2011	233.019	0.0229903
179	SRP018	NaturalErosion	None	None	None	Other Erosion	None	NA	No	Yes	Yes	Yes	WV02_2011	67.217	0.00640768
180	SRP018	NaturalErosion	None	None	None	Other Erosion	None	NA	No	Yes	Yes	Yes	WV02_2011	60.5736	0.00574319
181	SRP018	NaturalErosion	None	None	None	Other Erosion	None	NA	Yes	Yes	Yes	Yes	CORONA1969	40.605	0.00374629
182	SRP018	NaturalErosion	None	None	None	Other Erosion	None	NA	Yes	Yes	Yes	Yes	CORONA1969	59.7051	0.00565643
183	SRP083	Agriculture	Channel Irrigation	None	None	None	None	No	No	Yes	Yes	Yes	WV02_2011	108.175	0.0105065
184	SRP083	Construction	None	None	Vehicle Damage	None	None	No	No	Yes	Yes	Yes	WV02_2011	270.967	0.0267892
185	SRP087	Construction	None	None	Vehicle Damage	None	None	No	No	Yes	Yes	Yes	WV02_2011	148.551	0.0145414
186	SRP091	Construction	None	None	Vehicle Damage	None	None	No	No	No	No	Yes	WV02_2018	356.011	0.0373288
187	SRP091	Agriculture	Channel Irrigation	None	None	None	None	No	Yes	Yes	Yes	Yes	CORONA1969	336.078	0.0332949
188	SRP108	Agriculture	Channel Irrigation	None	None	None	None	No	No	Yes	Yes	Yes	WV02_2011	1054.89	0.10518
189	SRP108	Construction	None	None	Vehicle Damage	None	None	No	No	No	Yes	Yes	WV02_2015	247.607	0.0244477
190	SRP108	Construction	None	None	Vehicle Damage	None	None	No	No	No	No	Yes	WV02_2018	181.221	0.0178081
191	SRP109	Agriculture	Channel Irrigation	None	None	None	None	No	No	Yes	Yes	Yes	WV02_2011	281.481	0.0278373
192	SRP110	Agriculture	Channel Irrigation	None	None	None	None	Yes	Yes	Yes	Yes	Yes	Aerial1951	300.181	0.0297042
193	SRP134	Agriculture	Channel Irrigation	None	None	None	None	No	No	Yes	Yes	Yes	WV02_2011	468.365	0.0473926
194	SRP134	Agriculture	Channel Irrigation	None	None	None	None	No	No	Yes	Yes	Yes	WV02_2011	284.752	0.0281718
195	SRP139	Construction	None	None	Vehicle Damage	None	None	No	No	No	No	Yes	WV02_2018	577.716	0.060659
196	SRP139	Agriculture	Channel Irrigation	None	None	None	None	No	No	Yes	Yes	Yes	WV02_2011	236.582	0.0233461
197	SRP161	Agriculture	Channel Irrigation	None	None	None	None	NA	No	No	Yes	Yes	WV02_2015	148.68	0.0146897
198	SRP162	Agriculture	Channel Irrigation	None	None	None	None	NA	Yes	Yes	Yes	Yes	CORONA1969	110.579	0.0107472
199	SRP163	Agriculture	Channel Irrigation	None	None	None	None	NA	Yes	Yes	Yes	Yes	CORONA1969	247.125	0.0244024
200	SRP159	Agriculture	Channel Irrigation	None	None	None	None	NA	Yes	Yes	Yes	Yes	CORONA1969	348.32	0.0345253
201	SRP159	Construction	None	None	Vehicle Damage	None	None	NA	No	No	Yes	Yes	WV02_2015	151.039	0.0147899
202	SRP158	Agriculture	Channel Irrigation	None	None	None	None	NA	-Qual	Yes	Yes	Yes	WV02_2011	133.543	0.0130439
203	SRP069	Agriculture	Channel Irrigation	None	None	None	None	No	No	Yes	Yes	Yes	WV02_2011	131.921	0.0128828
204	SRP069	Agriculture	Channel Irrigation	None	None	None	None	No	No	Yes	Yes	Yes	WV02_2011	153.293	0.0150158
205	SRP123	Agriculture	Channel Irrigation	None	None	None	None	No	No	Yes	Yes	Yes	WV02_2011	618.663	0.061574
206	SRP123	Construction	None	None	Vehicle Damage	None	None	No	No	Yes	Yes	Yes	WV02_2011	208.117	0.0202603
207	SRP103	Construction	None	None	Construction	None	None	No	No	No	No	Yes	WV02_2018	254.241	0.0255251
208	SRP070	Agriculture	Channel Irrigation	None	None	None	None	No	No	No	Yes	Yes	WV02_2015	188.985	0.0185862
209	SRP072	Agriculture	Channel Irrigation	None	None	None	None	Yes	Yes	Yes	Yes	Yes	Aerial1951	152.525	0.0149397
210	SRP013	Construction	None	None	Vehicle Damage	None	None	No	No	Yes	Yes	Yes	WV02_2011	306.503	0.0303391
211	SRP102	Agriculture	Channel Irrigation	None	None	None	None	No	No	Yes	Yes	Yes	WV02_2011	296.447	0.0293317
212	SRP114	NaturalErosion	None	None	None	River Erosion	None	No	No	Yes	Yes	Yes	WV02_2011	150.928	0.0147821
213	SRP146	NaturalErosion	None	None	None	Other Erosion	None	Yes	Yes	Yes	Yes	Yes	Aerial1951	283.1	0.0280044
214	SRP147	Construction	None	None	Vehicle Damage	None	None	Yes	Yes	Yes	Yes	Yes	Aerial1951	301.389	0.0298286
215	SRP147	Construction	None	None	Vehicle Damage	None	None	No	No	Yes	Yes	Yes	WV02_2011	171.93	0.0168879
216	SRP097	Construction	None	None	Vehicle Damage	None	None	No	No	Yes	Yes	Yes	WV02_2011	247.919	0.024479
217	SRP097	Construction	None	None	Bulldozing	None	None	No	No	Yes	Yes	Yes	WV02_2011	337.635	0.0334502
218	SRP098	Construction	None	None	Vehicle Damage	None	None	No	No	Yes	Yes	Yes	WV02_2011	366.747	0.036183
219	SRP073	Agriculture	Channel Irrigation	None	None	None	None	No	No	Yes	Yes	Yes	WV02_2011	212.203	0.0209088
220	SRP076	Agriculture	Channel Irrigation	None	None	None	None	No	No	Yes	Yes	Yes	WV02_2011	166.706	0.0163562
221	SRP126	Construction	None	None	Vehicle Damage	None	None	No	No	Yes	Yes	Yes	WV02_2011	172.703	0.0169565
222	SRP126	Agriculture	Channel Irrigation	None	None	None	None	No	No	Yes	Yes	Yes	WV02_2011	124.131	0.0120996
223	SRP140	Construction	None	None	Vehicle Damage	None	None	No	No	Yes	Yes	Yes	WV02_2011	237.713	0.0234601
224	SRP140	Agriculture	Channel Irrigation	None	None	None	None	No	No	Yes	Yes	Yes	WV02_2011	562.485	0.0559459
225	SRP149	Agriculture	Channel Irrigation	None	None	None	None	NA	Yes	Yes	Yes	Yes	CORONA1969	1604.54	0.160196
226	SRP150	Construction	None	None	Vehicle Damage	None	None	NA	No	Yes	Yes	Yes	WV02_2011	1002.53	0.103222
227	SRP150	Agriculture	Channel Irrigation	None	None	None	None	NA	No	Yes	Yes	Yes	WV02_2011	853.741	0.0850681
228	SRP153	Agriculture	Channel Irrigation	None	None	None	None	NA	Yes	Yes	Yes	Yes	CORONA1969	436.29	0.0433475
229	SRP019	Agriculture	Channel Irrigation	None	None	None	None	NA	Yes	Yes	Yes	Yes	CORONA1969	3034.17	0.303136
230	SRP185	Agriculture	Channel Irrigation	None	None	None	None	NA	No	Yes	Yes	Yes	WV02_2011	831.51	0.0828382
231	SRP185	Construction	None	None	Vehicle Damage	None	None	NA	No	Yes	Yes	Yes	WV02_2011	2164.99	0.221091
232	SRP044	Agriculture	Channel Irrigation	None	None	None	None	No	No	Yes	Yes	Yes	WV02_2011	212.54	0.020958
233	SRP046	Construction	None	None	Vehicle Damage	None	None	No	No	Yes	Yes	Yes	WV02_2011	361.566	0.0358439
234	SRP070	Conflict	None	Military Activity	None	None	None	No	No	Yes	Yes	Yes	WV02_2011	124.703	0.0124143
235	SRP070	Conflict	None	Military Activity	None	None	None	No	No	Yes	Yes	Yes	WV02_2011	219.904	0.0227667
236	SRP070	Conflict	None	Military Activity	None	None	None	-Qual	-Qual	Yes	Yes	Yes	WV02_2011	96.1996	0.00968759
237	SRP070	Construction	None	None	Vehicle Damage	None	None	No	No	Yes	Yes	Yes	WV02_2011	306.651	0.0303514
238	SRP070	NaturalErosion	None	None	None	Other Erosion	None	No	No	Yes	Yes	Yes	WV02_2011	209.063	0.0205963
239	SRP070	Construction	None	None	Vehicle Damage	None	None	No	No	Yes	Yes	Yes	WV02_2011	333.166	0.0332444
240	SRP075	Agriculture	Channel Irrigation	None	None	None	None	No	No	Yes	Yes	Yes	WV02_2011	438.555	0.0435425
241	SRP076	Agriculture	Channel Irrigation	None	None	None	None	Yes	Yes	Yes	Yes	Yes	Aerial1951	172.431	0.0169289
242	SRP188	Conflict	None	Military Activity	None	None	None	No	No	Yes	Yes	Yes	WV02_2011	442.304	0.0446492
243	SRP188	Conflict	None	Military Activity	None	None	None	No	No	Yes	Yes	Yes	WV02_2011	154.73	0.0154506
244	SRP188	Conflict	None	Military Activity	None	None	None	No	No	Yes	Yes	Yes	WV02_2011	161.353	0.0158333
245	SRP188	Conflict	None	Military Activity	None	None	None	No	No	Yes	Yes	Yes	WV02_2011	102.364	0.00994136
246	SRP188	Conflict	None	Military Activity	None	None	None	No	No	Yes	Yes	Yes	WV02_2011	37.1944	0.00341308
247	SRP188	Conflict	None	Military Activity	None	None	None	No	No	Yes	Yes	Yes	WV02_2011	34.7899	0.00336185
248	SRP188	Conflict	None	Military Activity	None	None	None	No	No	Yes	Yes	Yes	WV02_2011	138.485	0.0135571
249	SRP188	Conflict	None	Military Activity	None	None	None	No	No	Yes	Yes	Yes	WV02_2011	23.9387	0.002119
250	SRP188	Conflict	None	Military Activity	None	None	None	No	No	Yes	Yes	Yes	WV02_2011	18.6089	0.00159084
251	SRP188	Conflict	None	Military Activity	None	None	None	No	No	Yes	Yes	Yes	WV02_2011	18.4864	0.0016661
252	SRP188	Conflict	None	Military Activity	None	None	None	No	No	Yes	Yes	Yes	WV02_2011	14.2179	0.00114579
253	CPF501	Agriculture	Channel Irrigation	None	None	None	None	Yes	Yes	Yes	Yes	Yes	Aerial1951	681.489	0.0678414
254	CPF502	Agriculture	Channel Irrigation	None	None	None	None	No	No	Yes	Yes	Yes	WV02_2011	445.213	0.0442162
255	CPF503	Agriculture	Channel Irrigation	None	None	None	None	No	No	Yes	Yes	Yes	WV02_2011	249.041	0.0246138
256	CPF505	Agriculture	Channel Irrigation	None	None	None	None	NA	Yes	Yes	Yes	Yes	CORONA1969	207.71	0.0204571
257	CPF512	Agriculture	Channel Irrigation	None	None	None	None	NA	-Qual	Yes	Yes	Yes	WV02_2011	358.732	0.0355685
258	CPF519	Construction	None	None	Vehicle Damage	None	None	No	No	Yes	Yes	Yes	WV02_2011	277.666	0.0274522
259	CPF539	Agriculture	Channel Irrigation	None	None	None	None	No	No	Yes	Yes	Yes	WV02_2011	926.65	0.0923735
260	SRP191	Agriculture	Channel Irrigation	None	None	None	None	Yes	Yes	Yes	Yes	Yes	Aerial1951	497.802	0.0494821
261	SRP191	Construction	None	None	Vehicle Damage	None	None	No	No	Yes	Yes	Yes	WV02_2011	268.837	0.0269976
262	SRP191	NaturalErosion	None	None	None	River Erosion	None	Yes	Yes	Yes	Yes	Yes	Aerial1951	637.51	0.0634723
263	SRP194	NaturalErosion	None	None	None	Other Erosion	None	Yes	Yes	Yes	Yes	Yes	Aerial1951	542.899	0.0539769
264	SRP194	Agriculture	Channel Irrigation	None	None	None	None	No	Yes	Yes	Yes	Yes	CORONA1969	491.723	0.0529719
265	SRP196	Construction	None	None	Vehicle Damage	None	None	No	No	No	Yes	Yes	WV02_2015	85.6701	0.00825303
266	SRP198	Construction	None	None	Vehicle Damage	None	None	Yes	Yes	Yes	Yes	Yes	Aerial1951	237.264	0.0234129
267	CPF544	Construction	None	None	Vehicle Damage	None	None	No	No	Yes	Yes	Yes	WV02_2011	146.081	0.0142937
268	SRP188	Conflict	None	Military Activity	None	None	None	No	No	Yes	Yes	Yes	WV02_2011	110.403	0.0107395
269	SRP188	Conflict	None	Military Activity	None	None	None	No	No	Yes	Yes	Yes	WV02_2011	50.2036	0.00470602
270	SRP188	Conflict	None	Military Activity	None	None	None	No	No	Yes	Yes	Yes	WV02_2011	35.2505	0.00321089
271	SRP188	Conflict	None	Military Activity	None	None	None	No	No	Yes	Yes	Yes	WV02_2011	73.543	0.00704011
272	SRP187	Construction	None	None	Vehicle Damage	None	None	Yes	Yes	Yes	Yes	Yes	Aerial1951	253.279	0.0250143
273	SRP048	Construction	None	None	Vehicle Damage	None	None	No	No	Yes	Yes	Yes	WV02_2011	501.049	0.0497925
274	SRP107	Agriculture	Channel Irrigation	None	None	None	None	-Qual	-Qual	Yes	Yes	Yes	WV02_2011	238.897	0.0235824
275	SRP200	Agriculture	Channel Irrigation	None	None	None	None	No	No	Yes	Yes	Yes	WV02_2011	451.774	0.0449139
276	CPF560	Agriculture	Channel Irrigation	None	None	None	None	NA	Yes	Yes	Yes	Yes	CORONA1969	349.941	0.0346946
277	CPF562	Agriculture	Channel Irrigation	None	None	None	None	NA	Yes	Yes	Yes	Yes	CORONA1969	64.6393	0.00615103
278	SRP185	NaturalErosion	None	None	None	Other Erosion	None	NA	No	Yes	Yes	Yes	WV02_2011	68.1435	0.00650174
279	SRP185	NaturalErosion	None	None	None	Other Erosion	None	NA	No	Yes	Yes	Yes	WV02_2011	59.8593	0.00567189
280	SRP185	NaturalErosion	None	None	None	Other Erosion	None	NA	No	Yes	Yes	Yes	WV02_2011	53.5404	0.00504131
281	SRP185	Agriculture	Channel Irrigation	None	None	None	None	NA	No	Yes	Yes	Yes	WV02_2011	118.679	0.0115538
282	SRP185	Construction	None	None	Vehicle Damage	None	None	NA	No	Yes	Yes	Yes	WV02_2011	409.707	0.0407599
283	CPF534	Agriculture	Channel Irrigation	None	None	None	None	Yes	Yes	Yes	Yes	Yes	Aerial1951	528.018	0.0524917
284	CPF534	Construction	None	None	Vehicle Damage	None	None	No	No	Yes	Yes	Yes	WV02_2011	203.885	0.0200738
285	CPF574	Construction	None	None	Vehicle Damage	None	None	NA	No	Yes	Yes	Yes	WV02_2011	299.564	0.0300679
286	CPF574	Construction	None	None	Vehicle Damage	None	None	NA	No	No	No	Yes	WV02_2018	142.411	0.013927
287	CPF545	Agriculture	Channel Irrigation	None	None	None	None	NA	No	Yes	Yes	Yes	WV02_2011	208.847	0.0205796
288	CPF507	Construction	None	None	Vehicle Damage	None	None	NA	No	Yes	Yes	Yes	WV02_2011	303.321	0.0300241
289	CPF507	Construction	None	None	Vehicle Damage	None	None	NA	No	Yes	Yes	Yes	WV02_2011	190.993	0.0187856
290	SRP172	Conflict	None	Military Activity	None	None	None	No	No	Yes	Yes	Yes	WV02_2011	66.9755	0.0063881
291	SRP156	Agriculture	Channel Irrigation	None	None	None	None	No	No	Yes	Yes	Yes	WV02_2011	1161.57	0.115844
292	SRP156	Construction	None	None	Bulldozing	None	None	No	No	Yes	Yes	Yes	WV02_2011	879.474	0.087633
293	SRP156	Construction	None	None	Vehicle Damage	None	None	No	No	Yes	Yes	Yes	WV02_2011	675.127	0.0672222
294	SRP156	Construction	None	None	Vehicle Damage	None	None	No	No	Yes	Yes	Yes	WV02_2011	798.526	0.0795752
295	SRP156	Construction	None	None	Vehicle Damage	None	None	No	No	Yes	Yes	Yes	WV02_2011	301.597	0.0298473
296	SRP156	Construction	None	None	Vehicle Damage	None	None	No	No	Yes	Yes	Yes	WV02_2011	1092.25	0.108914
297	CPF598	Construction	None	None	Vehicle Damage	None	None	NA	No	No	No	Yes	WV02_2018	368.235	0.0368401
298	CPF601	Agriculture	Channel Irrigation	None	None	None	None	NA	No	No	No	Yes	WV02_2018	72.1703	0.00690302
299	CPF601	Agriculture	Channel Irrigation	None	None	None	None	NA	No	No	No	Yes	WV02_2018	236.631	0.0233551
300	CPF601	Agriculture	Channel Irrigation	None	None	None	None	NA	No	No	No	Yes	WV02_2018	67.7253	0.00645836
301	CPF647	Agriculture	Channel Irrigation	None	None	None	None	NA	Yes	No	Yes	No	CORONA1969	139.149	0.013607
302	CPF653	Construction	None	None	Vehicle Damage	None	None	NA	Yes	Yes	Yes	Yes	CORONA1969	375.354	0.0374092
303	SRP053	Agriculture	Channel Irrigation	None	None	None	None	No	No	Yes	Yes	Yes	WV02_2011	126.738	0.01236
304	SRP106	Construction	None	Military Activity	Bulldozing	None	None	No	No	Yes	Yes	Yes	WV02_2011	100.617	0.0097476
305	SRP154	Agriculture	Channel Irrigation	None	None	None	None	NA	No	Yes	Yes	Yes	WV02_2011	282.61	0.0279465
306	CPF522	Agriculture	Channel Irrigation	None	None	None	None	NA	Yes	Yes	NA	NA	CORONA1969	565.598	0.0562486
307	CPF522	Agriculture	Channel Irrigation	None	None	None	None	NA	Yes	Yes	NA	NA	CORONA1969	86.548	0.00834864
308	CPF522	Agriculture	Channel Irrigation	None	None	None	None	NA	Yes	Yes	NA	NA	CORONA1969	305.087	0.0301961
309	CPF528	Agriculture	Channel Irrigation	None	None	None	None	NA	No	Yes	Yes	Yes	WV02_2011	381.58	0.0378463
310	CPF592	Construction	None	None	Bulldozing	None	None	NA	No	Yes	NA	NA	WV02_2011	234.539	0.0231438
311	CPF592	Construction	None	None	Bulldozing	None	None	NA	No	Yes	NA	NA	WV02_2011	216.644	0.0213514
312	CPF592	Construction	None	None	Bulldozing	None	None	NA	No	Yes	Yes	Yes	WV02_2011	219.337	0.0216203
313	CPF592	Construction	None	None	Bulldozing	None	None	NA	No	Yes	Yes	Yes	WV02_2011	76.5694	0.00734281
314	SRP018	Construction	None	None	Vehicle Damage	None	None	NA	No	Yes	Yes	Yes	WV02_2011	238.803	0.0235677
315	SRP018	Agriculture	Channel Irrigation	None	None	None	None	NA	Yes	Yes	Yes	Yes	CORONA1969	824.889	0.0821815
316	SRP018	Agriculture	Channel Irrigation	None	None	None	None	NA	Yes	Yes	Yes	Yes	CORONA1969	881.916	0.0878874
317	SRP018	Construction	None	None	Vehicle Damage	None	None	NA	No	No	No	Yes	WV02_2018	320.171	0.031703
318	SRP018	Agriculture	Channel Irrigation	None	None	None	None	NA	No	Yes	Yes	No	WV02_2011	320.171	0.031703
319	CPF665	Construction	None	None	Vehicle Damage	None	None	NA	No	Yes	Yes	Yes	WV02_2011	98.6604	0.00955225
320	CPF652	Agriculture	Channel Irrigation	None	None	None	None	NA	Yes	Yes	Yes	Yes	CORONA1969	124.664	0.0121523
321	CPF581	Agriculture	Channel Irrigation	None	None	None	None	NA	Yes	Yes	NA	NA	CORONA1969	553.931	0.0550965
322	CPF581	Agriculture	Channel Irrigation	None	None	None	None	NA	No	Yes	NA	NA	WV02_2011	517.576	0.0515191
323	CPF506	Agriculture	Channel Irrigation	None	None	None	None	NA	Yes	Yes	Yes	Yes	CORONA1969	106.352	0.0103211
324	SRP122	Construction	None	None	Vehicle Damage	None	None	No	No	Yes	Yes	Yes	WV02_2011	165.904	0.0162767
325	SRP083	Agriculture	Channel Irrigation	None	None	None	None	No	No	Yes	Yes	Yes	WV02_2011	166.574	0.0163479
326	SRP083	Agriculture	Channel Irrigation	None	None	None	None	No	No	Yes	Yes	Yes	WV02_2011	92.6847	0.00895821
327	SRP018	Conflict	None	Military Activity	None	None	None	NA	No	Yes	Yes	Yes	WV02_2011	220.237	0.248058
328	SRP048	Agriculture	Ploughing	None	None	None	None	No	No	No	No	Yes	WV02_2018	551.615	0.611101
329	SRP048	Construction	None	None	Modern Cemetery	None	None	-Qual	-Qual	Yes	Yes	Yes	WV02_2011	201.333	0.186148
330	SRP017	Looting	None	None	None	None	Minor	No	No	Yes	Yes	Yes	WV02_2011	179.77	0.146916
331	SRP017	Construction	None	None	Modern Cemetery	None	None	No	No	Yes	Yes	Yes	WV02_2011	211.57	0.140131
332	SRP066	NaturalErosion	None	None	None	Other Erosion	None	No	No	No	No	Yes	WV02_2018	105.566	0.0186751
333	SRP187	Looting	None	None	None	None	Minor	No	No	Yes	Yes	Yes	WV02_2011	47.1925	0.0097639
334	SRP182	Construction	None	None	Construction	None	None	No	No	Yes	Yes	Yes	WV02_2011	223.28	0.243638
335	SRP164	Agriculture	Ploughing	None	None	None	None	NA	-Qual	Yes	Yes	Yes	WV02_2011	1689.13	9.81549
336	SRP019	Conflict	None	Military Activity	None	None	None	NA	No	Yes	Yes	Yes	WV02_2011	192.991	0.237104
337	SRP047	Construction	None	None	Modern Cemetery	None	None	-Qual	-Qual	Yes	Yes	Yes	WV02_2011	135.817	0.100872
338	SRP010	Conflict	None	Military Activity	None	None	None	No	No	Yes	Yes	Yes	WV02_2011	264.327	0.436988
339	SRP066	NaturalErosion	None	None	None	Other Erosion	None	-Qual	-Qual	Yes	Yes	Yes	WV02_2011	85.2727	0.040603
340	SRP187	Agriculture	Ploughing	None	None	None	None	Yes	Yes	Yes	Yes	Yes	Aerial1951	605.425	1.7722
341	SRP009	Construction	None	None	Construction	None	None	No	No	Yes	Yes	Yes	WV02_2011	202.44	0.252564
342	SRP009	Construction	None	None	Road Building	None	None	No	No	Yes	Yes	Yes	WV02_2011	314.368	0.24651
343	SRP049	Construction	None	None	Road Building	None	None	No	No	Yes	Yes	Yes	WV02_2011	116.913	0.042043
344	SRP054	Agriculture	Ploughing	None	None	None	None	No	No	No	No	Yes	WV02_2018	277.976	0.614901
345	SRP127	Agriculture	Ploughing	None	None	None	None	-Qual	-Qual	Yes	Yes	Yes	WV02_2011	125.29	0.112376
346	SRP117	Agriculture	Ploughing	None	None	None	None	-Qual	-Qual	-Qual	-Qual	Yes	WV02_2018	176.075	0.220357
347	SRP156	Construction	None	None	Construction	None	None	No	No	Yes	Yes	Yes	WV02_2011	460.901	0.870911
348	SRP156	Construction	None	None	Construction	None	None	No	No	Yes	Yes	Yes	WV02_2011	338.616	0.644604
349	SRP156	Construction	None	None	Construction	None	None	No	No	Yes	Yes	Yes	WV02_2011	136.508	0.11531
350	SRP006	Construction	None	None	Construction	None	None	No	No	Yes	Yes	Yes	WV02_2011	38.4181	0.00896439
351	SRP006	Construction	None	None	Construction	None	None	No	No	Yes	Yes	Yes	WV02_2011	34.9112	0.00740557
352	SRP014	Agriculture	Ploughing	None	None	None	None	No	No	Yes	Yes	Yes	WV02_2011	359.986	0.797438
353	SRP014	Construction	None	None	Road Building	None	None	No	No	Yes	Yes	Yes	WV02_2011	189.739	0.0799273
354	SRP065	Agriculture	Ploughing	None	None	None	None	No	No	Yes	Yes	Yes	WV02_2011	448.666	0.47736
355	SRP052	Construction	None	None	Construction	None	None	Yes	Yes	Yes	Yes	Yes	Aerial1951	588.869	1.66853
356	SRP178	Construction	None	None	Bulldozing	None	None	No	No	No	No	Yes	WV02_2018	136.375	0.0699468
357	SRP178	Agriculture	Ploughing	None	None	None	None	No	No	No	No	Yes	WV02_2018	272.079	0.106017
358	SRP167c	Construction	None	None	Road Building	None	None	No	No	Yes	Yes	Yes	WV02_2011	372.116	0.235865
359	SRP081	Agriculture	Ploughing	None	None	None	None	No	No	Yes	Yes	Yes	WV02_2011	309.482	0.166171
360	SRP030	Agriculture	Ploughing	None	None	None	None	No	No	Yes	Yes	Yes	WV02_2011	172.242	0.15493
361	SRP080	Agriculture	Ploughing	None	None	None	None	No	No	Yes	Yes	Yes	WV02_2011	244.577	0.277958
362	SRP080	Construction	None	None	Construction	None	None	Yes	Yes	Yes	Yes	Yes	Aerial1951	477.254	1.34756
363	SRP079	Agriculture	Ploughing	None	None	None	None	No	No	Yes	Yes	Yes	WV02_2011	298.043	0.259979
364	SRP056	Agriculture	Ploughing	None	None	None	None	No	No	Yes	Yes	Yes	WV02_2011	213.409	0.160962
365	SRP003	Agriculture	Orchard	None	None	None	None	No	Yes	Yes	Yes	Yes	CORONA1969	327.579	0.581103
366	SRP003	Agriculture	Orchard	None	None	None	None	No	Yes	Yes	Yes	Yes	CORONA1969	273.674	0.394028
367	SRP003	Construction	None	None	Construction	None	None	No	Yes	Yes	Yes	Yes	CORONA1969	451.618	1.62305
368	SRP002	Agriculture	Orchard	None	None	None	None	No	No	Yes	Yes	Yes	WV02_2011	204.332	0.227542
369	SRP121	Construction	None	None	Construction	None	None	No	No	No	Yes	Yes	WV02_2015	197.098	0.237863
370	SRP124	Agriculture	Ploughing	None	None	None	None	-Qual	-Qual	Yes	Yes	Yes	WV02_2011	335.787	0.851574
371	SRP064	Conflict	None	Military Activity	None	None	None	No	No	Yes	Yes	Yes	WV02_2011	138.47	0.0750885
372	SRP021	Construction	None	None	Construction	None	None	No	No	Yes	Yes	Yes	WV02_2011	219.629	0.295978
373	SRP021	Construction	None	None	Vehicle Damage	None	None	No	No	Yes	Yes	Yes	WV02_2011	234.354	0.265396
374	SRP034	Conflict	None	Military Activity	None	None	None	No	No	Yes	Yes	Yes	WV02_2011	267.837	0.570863
375	SRP152	Conflict	None	Military Activity	None	None	None	NA	No	Yes	Yes	Yes	WV02_2011	73.7104	0.0324547
376	SRP152	Agriculture	Orchard	None	None	None	None	NA	No	Yes	Yes	Yes	WV02_2011	375.372	0.391508
377	SRP110	Construction	None	None	Construction	None	None	Yes	Yes	Yes	Yes	Yes	Aerial1951	168.346	0.17536
378	SRP091	Construction	None	None	Construction	None	None	No	No	Yes	Yes	Yes	WV02_2011	62.2364	0.024175
379	SRP072	Construction	None	None	Construction	None	None	No	No	Yes	Yes	Yes	WV02_2011	72.884	0.033126
380	SRP022	Construction	None	None	Construction	None	None	No	No	No	Yes	Yes	WV02_2015	248.218	0.339501
381	SRP022	Agriculture	Channel Irrigation	None	None	None	None	No	No	No	Yes	Yes	WV02_2015	404.168	0.101565
382	SRP022	Agriculture	Orchard	None	None	None	None	No	No	No	Yes	Yes	WV02_2015	165.946	0.111147
383	SRP001	Construction	None	None	Vehicle Damage	None	None	No	No	Yes	Yes	Yes	WV02_2011	249.685	0.117476
384	SRP051	Agriculture	Ploughing	None	None	None	None	No	No	Yes	Yes	Yes	WV02_2011	278.746	0.475367
385	SRP013	Looting	None	None	None	None	Severe	No	No	Yes	Yes	Yes	WV02_2011	224.341	0.373471
386	SRP011	Looting	None	None	None	None	Severe	No	Yes	Yes	Yes	Yes	CORONA1969	868.174	4.02735
387	SRP053	Agriculture	Ploughing	None	None	None	None	No	No	Yes	Yes	Yes	WV02_2011	265.025	0.285204
388	SRP016	Construction	None	None	Road Building	None	None	No	No	Yes	Yes	Yes	WV02_2011	378.291	0.157967
389	SRP016	Construction	None	None	Modern Cemetery	None	None	No	No	Yes	Yes	Yes	WV02_2011	190.12	0.183502
390	SRP016	Agriculture	Ploughing	None	None	None	None	No	No	Yes	Yes	Yes	WV02_2011	286.712	0.255521
391	SRP104	Construction	None	None	Vehicle Damage	None	None	-Qual	Yes	Yes	Yes	Yes	CORONA1969	335.984	0.103885
392	SRP104	Agriculture	Ploughing	None	None	None	None	-Qual	-Qual	Yes	Yes	Yes	WV02_2011	365.672	0.349602
393	SRP104	Construction	None	None	Modern Cemetery	None	None	-Qual	-Qual	Yes	Yes	Yes	WV02_2011	157.78	0.198105
394	SRP175	Agriculture	Ploughing	None	None	None	None	No	No	No	No	Yes	WV02_2018	215.594	0.275967
395	SRP174	Agriculture	Ploughing	None	None	None	None	No	No	Yes	Yes	Yes	WV02_2011	411.842	1.15222
396	SRP140	Agriculture	Orchard	None	None	None	None	No	No	No	Yes	Yes	WV02_2015	106.76	0.0632944
397	SRP142	Agriculture	Ploughing	None	None	None	None	No	No	No	No	Yes	WV02_2018	199.999	0.223347
398	SRP084	Agriculture	Ploughing	None	None	None	None	No	No	No	No	Yes	WV02_2018	310.376	0.58786
399	SRP086	Agriculture	Ploughing	None	None	None	None	No	No	Yes	Yes	Yes	WV02_2011	170.442	0.166635
400	SRP183	Agriculture	Channel Irrigation	None	None	None	None	No	No	No	Yes	Yes	WV02_2015	214.03	0.066143
401	SRP183	Construction	None	None	Bulldozing	None	None	No	No	No	Yes	Yes	WV02_2015	180.14	0.0408315
402	SRP041	Construction	None	None	Construction	None	None	-Qual	No	Yes	No	No	WV02_2011	204.387	0.236791
403	SRP046	Agriculture	Ploughing	None	None	None	None	No	No	No	Yes	Yes	WV02_2015	652.969	2.70777
404	SRP189	Agriculture	Ploughing	None	None	None	None	No	No	Yes	Yes	Yes	WV02_2011	261.757	0.467857
405	SRP093	Construction	None	None	Bulldozing	None	None	No	No	Yes	Yes	Yes	WV02_2011	133.576	0.00847508
406	SRP179	Construction	None	None	Road Building	None	None	No	No	Yes	Yes	Yes	WV02_2011	100.008	0.0511572
407	SRP179	Looting	None	None	None	None	Severe	No	No	Yes	Yes	Yes	WV02_2011	147.834	0.115384
408	SRP179	Construction	None	None	Construction	None	None	No	No	Yes	Yes	Yes	WV02_2011	163.746	0.132746
409	SRP179	Looting	None	None	None	None	Severe	No	No	Yes	Yes	Yes	WV02_2011	120.192	0.0881785
410	SRP179	Conflict	None	Military Activity	None	None	None	No	No	Yes	Yes	Yes	WV02_2011	72.7557	0.0321338
411	SRP076	Agriculture	Ploughing	None	None	None	None	No	No	Yes	Yes	Yes	WV02_2011	244.478	0.379282
412	SRP021	Conflict	None	Military Activity	None	None	None	No	No	Yes	Yes	Yes	WV02_2011	265.786	0.267113
413	SRP021	Construction	None	None	Construction	None	None	No	No	Yes	Yes	Yes	WV02_2011	40.7699	0.0100086
414	SRP021	Agriculture	Channel Irrigation	None	None	None	None	NA	Yes	Yes	Yes	Yes	CORONA1969	86.9499	0.0557958
415	SRP182	Construction	None	None	Construction	None	None	No	No	Yes	Yes	Yes	WV02_2011	34.9556	0.00969881
416	SRP182	Construction	None	None	Construction	None	None	No	No	Yes	Yes	Yes	WV02_2011	23.3288	0.00337809
417	SRP182	Construction	None	None	Construction	None	None	No	No	Yes	Yes	Yes	WV02_2011	39.1035	0.00891801
418	SRP182	Construction	None	None	Construction	None	None	No	No	Yes	Yes	Yes	WV02_2011	11.4646	0.00104329
419	SRP182	Construction	None	None	Construction	None	None	No	No	Yes	Yes	Yes	WV02_2011	11.4646	0.00104329
420	SRP182	Agriculture	Ploughing	None	None	None	None	-Qual	-Qual	Yes	Yes	Yes	WV02_2011	447.04	0.937341
421	SRP064	Construction	None	None	Construction	None	None	No	No	Yes	Yes	Yes	WV02_2011	440.814	0.336761
422	SRP064	Agriculture	Ploughing	None	None	None	None	-Qual	-Qual	Yes	Yes	Yes	WV02_2011	700.602	0.801791
423	SRP182	Construction	None	None	Utilities	None	None	No	No	Yes	Yes	Yes	WV02_2011	62.9343	0.0173754
424	SRP182	Construction	None	None	Utilities	None	None	No	No	Yes	Yes	Yes	WV02_2011	54.0595	0.0172605
425	SRP182	Construction	None	None	Utilities	None	None	-Qual	-Qual	-Qual	-Qual	Yes	WV02_2018	35.0467	0.00736444
426	SRP182	Construction	None	None	Utilities	None	None	-Qual	-Qual	-Qual	-Qual	Yes	WV02_2018	31.1124	0.00467611
427	SRP182	Construction	None	None	Utilities	None	None	No	No	Yes	Yes	Yes	WV02_2011	43.3575	0.0112226
428	SRP182	Construction	None	None	Utilities	None	None	No	No	Yes	Yes	Yes	WV02_2011	17.7322	0.00249582
429	SRP182	Construction	None	None	Utilities	None	None	No	No	Yes	Yes	Yes	WV02_2011	17.7322	0.00249582
430	SRP182	Construction	None	None	Utilities	None	None	No	No	Yes	Yes	Yes	WV02_2011	17.7322	0.00249582
431	SRP182	Construction	None	None	Utilities	None	None	No	No	Yes	Yes	Yes	WV02_2011	17.7322	0.00249582
432	SRP182	Construction	None	None	Utilities	None	None	No	No	Yes	Yes	Yes	WV02_2011	17.7322	0.00249582
433	SRP182	Construction	None	None	Utilities	None	None	No	No	Yes	Yes	Yes	WV02_2011	17.7322	0.00249582
434	SRP031	Construction	None	None	Vehicle Damage	None	None	No	No	Yes	Yes	Yes	WV02_2011	507.106	0.194488
435	SRP028	Agriculture	Ploughing	None	None	None	None	No	No	Yes	Yes	Yes	WV02_2011	304.313	0.321963
436	SRP078	Agriculture	Ploughing	None	None	None	None	No	No	Yes	Yes	Yes	WV02_2011	425.978	0.636976
437	SRP113	Construction	None	None	Road Building	None	None	No	No	Yes	Yes	Yes	WV02_2011	96.09	0.0219454
438	SRP113	Conflict	None	Military Activity	None	None	None	No	No	Yes	Yes	Yes	WV02_2011	155.804	0.0747546
439	SRP113	Looting	None	None	None	None	Minor	-Qual	-Qual	Yes	Yes	Yes	WV02_2011	20.2732	0.00299058
440	SRP113	Agriculture	Ploughing	None	None	None	None	-Qual	-Qual	Yes	Yes	Yes	WV02_2011	166.865	0.0633242
441	SRP147	Conflict	None	Military Activity	None	None	None	No	No	Yes	Yes	Yes	WV02_2011	169.734	0.199584
442	SRP147	Agriculture	Ploughing	None	None	None	None	No	No	Yes	Yes	Yes	WV02_2011	227.969	0.277187
443	SRP111	Construction	None	None	Construction	None	None	No	No	No	No	Yes	WV02_2018	279.729	0.331983
444	SRP111	Construction	None	None	Construction	None	None	No	No	Yes	Yes	Yes	WV02_2011	102.74	0.0668656
445	SRP111	NaturalErosion	None	None	None	River Erosion	None	Yes	Yes	Yes	Yes	Yes	Aerial1951	429.716	0.202514
446	SRP111	Agriculture	Ploughing	None	None	None	None	No	No	Yes	Yes	Yes	WV02_2011	313.894	0.271206
447	SRP111	Agriculture	Ploughing	None	None	None	None	-Qual	-Qual	Yes	Yes	Yes	WV02_2011	272.987	0.113431
448	SRP134	Construction	None	None	Bulldozing	None	None	No	No	No	No	Yes	WV02_2018	361.012	0.599567
449	SRP134	Agriculture	Ploughing	None	None	None	None	-Qual	-Qual	No	No	Yes	WV02_2018	338.604	0.402834
450	SRP123	Construction	None	None	Bulldozing	None	None	No	No	Yes	Yes	Yes	WV02_2011	147.347	0.0547532
451	SRP123	Construction	None	None	Road Building	None	None	No	No	Yes	Yes	Yes	WV02_2011	70.4928	0.00649012
452	SRP089	Agriculture	Ploughing	None	None	None	None	No	No	Yes	Yes	Yes	WV02_2011	232.39	0.142815
453	SRP098	Construction	None	None	Construction	None	None	No	No	No	No	Yes	WV02_2018	95.2779	0.0485854
454	SRP098	Agriculture	Ploughing	None	None	None	None	No	No	Yes	No	Yes	WV02_2011	449.752	0.951367
455	SRP101	Construction	None	None	Bulldozing	None	None	No	No	Yes	Yes	Yes	WV02_2011	141.518	0.0718091
456	SRP101	Construction	None	None	Road Building	None	None	No	No	Yes	Yes	Yes	WV02_2011	438.576	0.16174
457	SRP101	NaturalErosion	None	None	None	Other Erosion	None	No	Yes	Yes	Yes	Yes	CORONA1969	421.129	0.0815203
458	SRP101	Construction	None	None	Vehicle Damage	None	None	No	No	Yes	Yes	Yes	WV02_2011	144.138	0.0391458
459	SRP101	Agriculture	Ploughing	None	None	None	None	No	No	Yes	Yes	Yes	WV02_2011	216.013	0.13824
460	SRP133	Agriculture	Channel Irrigation	None	None	None	None	Yes	Yes	Yes	Yes	Yes	Aerial1951	88.7747	0.00790126
461	SRP141	Agriculture	Ploughing	None	None	None	None	No	No	No	No	Yes	WV02_2018	167.878	0.132434
462	SRP118	Construction	None	None	Road Building	None	None	No	No	Yes	Yes	Yes	WV02_2011	218.436	0.0880208
463	SRP095	Construction	None	None	Vehicle Damage	None	None	No	No	Yes	Yes	Yes	WV02_2011	540.122	0.12309
464	SRP116	Looting	None	None	None	None	Moderate	No	No	Yes	Yes	Yes	WV02_2011	103.804	0.066559
465	SRP116	Looting	None	None	None	None	Moderate	-Qual	-Qual	-Qual	-Qual	Yes	WV02_2018	139.216	0.0446577
466	SRP116	Looting	None	None	None	None	Moderate	No	No	Yes	Yes	Yes	WV02_2011	97.2869	0.0464641
467	SRP116	Agriculture	Ploughing	None	None	None	None	No	No	Yes	Yes	Yes	WV02_2011	231.74	0.287151
468	SRP116	Agriculture	Ploughing	None	None	None	None	No	No	Yes	Yes	Yes	WV02_2011	172.699	0.076218
469	SRP115	Agriculture	Ploughing	None	None	None	None	-Qual	-Qual	Yes	Yes	Yes	WV02_2011	481.736	0.931875
470	SRP114	Agriculture	Ploughing	None	None	None	None	-Qual	-Qual	Yes	Yes	Yes	WV02_2011	193.947	0.0872478
471	SRP106	Construction	None	None	Vehicle Damage	None	None	-Qual	-Qual	Yes	Yes	Yes	WV02_2011	254.288	0.0581709
472	SRP106	Looting	None	None	None	None	Moderate	No	No	Yes	Yes	Yes	WV02_2011	74.5699	0.0208693
473	SRP106	Looting	None	None	None	None	Moderate	No	No	Yes	Yes	Yes	WV02_2011	127.231	0.0780559
474	SRP106	Conflict	None	Military Activity	None	None	None	No	Yes	Yes	Yes	Yes	CORONA1969	48.2108	0.0144576
475	SRP107	Agriculture	Ploughing	None	None	None	None	-Qual	-Qual	Yes	Yes	Yes	WV02_2011	347.065	0.958546
476	SRP170	Agriculture	Ploughing	None	None	None	None	No	No	Yes	Yes	Yes	WV02_2011	715.114	0.337208
477	SRP171	Agriculture	Ploughing	None	None	None	None	-Qual	-Qual	Yes	Yes	Yes	WV02_2011	402.226	0.319059
478	SRP171	Conflict	None	Military Activity	None	None	None	No	No	Yes	Yes	Yes	WV02_2011	37.7123	0.00855272
479	SRP171	Conflict	None	Military Activity	None	None	None	No	No	Yes	Yes	Yes	WV02_2011	39.8322	0.00859675
480	SRP171	Looting	None	None	None	None	Moderate	No	No	Yes	Yes	Yes	WV02_2011	104.685	0.0398389
481	SRP105	Construction	None	None	Road Building	None	None	No	No	Yes	Yes	Yes	WV02_2011	274.113	0.165363
482	SRP105	Agriculture	Ploughing	None	None	None	None	-Qual	-Qual	Yes	Yes	Yes	WV02_2011	986.377	4.24784
483	SRP105	Agriculture	Ploughing	None	None	None	None	-Qual	-Qual	Yes	Yes	Yes	WV02_2011	251.784	0.381588
484	SRP105	Agriculture	Orchard	None	None	None	None	-Qual	-Qual	Yes	Yes	Yes	WV02_2011	341.53	0.348184
485	SRP097	Looting	None	None	None	None	Minor	-Qual	-Qual	Yes	Yes	Yes	WV02_2011	94.7625	0.0580406
486	SRP105	Construction	None	None	Bulldozing	None	None	No	No	Yes	Yes	Yes	WV02_2011	367.24	0.27322
487	SRP047	Construction	None	None	Vehicle Damage	None	None	No	No	Yes	Yes	Yes	WV02_2011	214.784	0.0474016
488	SRP047	Looting	None	None	None	None	Moderate	-Qual	-Qual	Yes	Yes	Yes	WV02_2011	143.462	0.0672253
489	SRP016	Looting	None	None	None	None	Minor	No	No	Yes	Yes	Yes	WV02_2011	28.0706	0.00469076
490	SRP016	Construction	None	None	Construction	None	None	No	No	Yes	Yes	Yes	WV02_2011	9.43719	0.000527035
491	SRP016	Agriculture	Channel Irrigation	None	None	None	None	No	No	Yes	Yes	Yes	WV02_2011	426.352	0.148214
492	SRP049	Agriculture	Channel Irrigation	None	None	None	None	-Qual	-Qual	Yes	Yes	Yes	WV02_2011	131.095	0.0254027
493	SRP049	Agriculture	Ploughing	None	None	None	None	No	No	Yes	Yes	Yes	WV02_2011	222.925	0.281865
494	SRP179	Looting	None	None	None	None	Moderate	No	No	Yes	Yes	Yes	WV02_2011	105.619	0.0679592
495	SRP007	Agriculture	Ploughing	None	None	None	None	No	No	Yes	Yes	Yes	WV02_2011	284.706	0.357147
496	SRP007	Construction	None	None	Vehicle Damage	None	None	No	Yes	Yes	Yes	Yes	CORONA1969	241.553	0.0548096
497	SRP018	Construction	None	None	Vehicle Damage	None	None	NA	No	Yes	Yes	Yes	WV02_2011	328.661	0.0672817
498	SRP018	Conflict	None	Military Activity	None	None	None	NA	No	Yes	Yes	Yes	WV02_2011	60.751	0.0252505
499	SRP018	Conflict	None	Military Activity	None	None	None	NA	No	Yes	Yes	Yes	WV02_2011	58.3774	0.0187884
500	SRP018	Conflict	None	Military Activity	None	None	None	NA	No	Yes	Yes	Yes	WV02_2011	66.6225	0.0237573
501	SRP018	Conflict	None	Military Activity	None	None	None	NA	No	Yes	Yes	Yes	WV02_2011	60.8365	0.0244433
502	SRP018	Conflict	None	Military Activity	None	None	None	NA	No	Yes	Yes	Yes	WV02_2011	53.5245	0.017459
503	SRP018	Conflict	None	Military Activity	None	None	None	NA	No	Yes	Yes	Yes	WV02_2011	61.3106	0.0195007
504	SRP018	Conflict	None	Military Activity	None	None	None	NA	No	Yes	Yes	Yes	WV02_2011	60.828	0.0235132
505	SRP018	Conflict	None	Military Activity	None	None	None	NA	No	Yes	Yes	Yes	WV02_2011	60.8298	0.0219215
506	SRP018	Conflict	None	Military Activity	None	None	None	NA	No	Yes	Yes	Yes	WV02_2011	54.3716	0.0194931
507	SRP018	Conflict	None	Military Activity	None	None	None	NA	-Qual	-Qual	Yes	No	WV02_2015	71.582	0.0317716
508	SRP018	Conflict	None	Military Activity	None	None	None	NA	No	Yes	Yes	No	WV02_2011	61.5421	0.0227204
509	SRP018	Conflict	None	Military Activity	None	None	None	NA	No	Yes	Yes	Yes	WV02_2011	44.5707	0.0128371
510	SRP018	Conflict	None	Military Activity	None	None	None	NA	No	Yes	Yes	Yes	WV02_2011	60.3085	0.0241772
511	SRP023	Construction	None	None	Construction	None	None	No	No	No	Yes	Yes	WV02_2015	121.957	0.0901582
512	SRP033	Conflict	None	Military Activity	None	None	None	No	No	Yes	Yes	Yes	WV02_2011	40.1718	0.00979427
513	SRP033	Conflict	None	Military Activity	None	None	None	No	No	Yes	Yes	Yes	WV02_2011	42.7916	0.0110999
514	SRP033	Looting	None	None	None	None	Minor	No	No	Yes	Yes	Yes	WV02_2011	39.433	0.00607441
515	SRP033	Conflict	None	Military Activity	None	None	None	No	No	Yes	Yes	Yes	WV02_2011	28.7059	0.00537788
516	SRP033	Construction	None	None	Vehicle Damage	None	None	No	No	Yes	Yes	Yes	WV02_2011	187.203	0.0419518
517	SRP036	Agriculture	Ploughing	None	None	None	None	No	No	Yes	Yes	Yes	WV02_2011	250.93	0.136673
518	SRP036	Agriculture	Channel Irrigation	None	None	None	None	-Qual	Yes	Yes	Yes	Yes	CORONA1969	184.625	0.0897519
519	SRP037	Construction	None	None	Vehicle Damage	None	None	No	No	Yes	Yes	Yes	WV02_2011	276.266	0.0737451
520	SRP037	Agriculture	Ploughing	None	None	None	None	-Qual	-Qual	Yes	Yes	Yes	WV02_2011	264.901	0.244358
521	SRP165	Agriculture	Ploughing	None	None	None	None	NA	-Qual	No	No	Yes	WV02_2018	318.476	0.216012
522	SRP166	Agriculture	Ploughing	None	None	None	None	NA	-Qual	Yes	Yes	Yes	WV02_2011	323.019	0.289186
523	SRP176	Construction	None	None	Road Building	None	None	No	No	Yes	Yes	Yes	WV02_2011	39.5486	0.00380914
524	SRP186	Agriculture	Ploughing	None	None	None	None	No	No	No	No	Yes	WV02_2018	166.49	0.178616
525	SRP019	Agriculture	Ploughing	None	None	None	None	NA	-Qual	Yes	Yes	Yes	WV02_2011	444.323	0.731773
526	SRP020	Construction	None	None	Road Building	None	None	NA	No	Yes	Yes	Yes	WV02_2011	1517.71	1.48658
527	SRP020	Agriculture	Ploughing	None	None	None	None	NA	No	Yes	Yes	Yes	WV02_2011	798.989	1.71084
528	SRP020	Agriculture	Ploughing	None	None	None	None	NA	-Qual	Yes	Yes	Yes	WV02_2011	421.509	1.00933
529	SRP020	Agriculture	Ploughing	None	None	None	None	NA	-Qual	Yes	Yes	Yes	WV02_2011	327.637	0.697362
530	SRP020	Construction	None	None	Construction	None	None	NA	No	Yes	Yes	Yes	WV02_2011	502.275	1.49289
531	SRP020	Construction	None	None	Construction	None	None	NA	Yes	Yes	Yes	Yes	CORONA1969	1231.09	7.43554
532	SRP099	Construction	None	None	Construction	None	None	No	Yes	Yes	Yes	Yes	CORONA1969	165.562	0.153081
533	SRP099	Construction	None	None	Construction	None	None	No	Yes	Yes	Yes	Yes	CORONA1969	254.029	0.284995
534	SRP099	Construction	None	None	Construction	None	None	No	No	No	No	Yes	WV02_2018	131.325	0.102218
535	SRP099	Construction	None	None	Construction	None	None	No	No	Yes	Yes	Yes	WV02_2011	307.109	0.48604
536	SRP099	Construction	None	None	Construction	None	None	No	Yes	No	Yes	Yes	CORONA1969	142.287	0.106556
537	SRP099	Construction	None	None	Construction	None	None	No	No	No	Yes	Yes	WV02_2015	124.195	0.0717898
538	SRP099	Construction	None	None	Construction	None	None	Yes	Yes	Yes	Yes	Yes	Aerial1951	176.219	0.143566
539	SRP099	Construction	None	None	Modern Cemetery	None	None	-Qual	-Qual	Yes	Yes	Yes	WV02_2011	72.2111	0.0322897
540	SRP099	Agriculture	Orchard	None	None	None	None	-Qual	No	Yes	Yes	Yes	WV02_2011	324.276	0.361055
541	SRP099	Agriculture	Ploughing	None	None	None	None	-Qual	-Qual	Yes	Yes	Yes	WV02_2011	393.508	0.654981
542	SRP010	Looting	None	None	None	None	Minor	No	No	Yes	Yes	Yes	WV02_2011	39.371	0.0109741
543	SRP010	Looting	None	None	None	None	Minor	No	No	Yes	Yes	Yes	WV02_2011	56.2142	0.0225353
544	SRP010	Agriculture	Ploughing	None	None	None	None	No	No	Yes	Yes	Yes	WV02_2011	491.962	0.308219
545	SRP048	Looting	None	None	None	None	Minor	-Qual	-Qual	Yes	-Qual	-Qual	WV02_2011	98.4172	0.0662528
546	SRP048	Looting	None	None	None	None	Minor	-Qual	-Qual	Yes	Yes	Yes	WV02_2011	56.3203	0.0175297
547	SRP061	Construction	None	None	Construction	None	None	No	No	Yes	Yes	Yes	WV02_2011	147.878	0.109097
548	SRP061	Construction	None	None	Construction	None	None	No	No	Yes	Yes	Yes	WV02_2011	128.637	0.0963656
549	SRP061	Construction	None	None	Construction	None	None	No	No	Yes	Yes	Yes	WV02_2011	5.94577	0.000228153
550	SRP061	Construction	None	None	Construction	None	None	No	No	Yes	Yes	Yes	WV02_2011	7.31984	0.000343366
551	SRP061	Construction	None	None	Construction	None	None	No	No	Yes	Yes	Yes	WV02_2011	18.1109	0.00229166
552	SRP061	Construction	None	None	Construction	None	None	No	No	Yes	Yes	Yes	WV02_2011	33.4396	0.00583917
553	SRP061	Construction	None	None	Construction	None	None	No	No	Yes	Yes	Yes	WV02_2011	91.2403	0.0394298
554	SRP061	Construction	None	None	Construction	None	None	No	No	Yes	Yes	Yes	WV02_2011	47.524	0.0141708
555	SRP001	NaturalErosion	None	None	None	Other Erosion	None	No	No	Yes	Yes	Yes	WV02_2011	86.5755	0.0169457
556	SRP001	NaturalErosion	None	None	None	Other Erosion	None	No	No	Yes	Yes	Yes	WV02_2011	77.1145	0.0121318
557	SRP001	NaturalErosion	None	None	None	Other Erosion	None	No	No	No	Yes	Yes	WV02_2015	89.8526	0.024359
558	SRP001	NaturalErosion	None	None	None	Other Erosion	None	Yes	Yes	Yes	Yes	Yes	Aerial1951	81.8021	0.0111212
559	SRP001	NaturalErosion	None	None	None	Other Erosion	None	No	No	Yes	Yes	Yes	WV02_2011	59.913	0.00786066
560	SRP001	NaturalErosion	None	None	None	Other Erosion	None	Yes	Yes	Yes	Yes	Yes	Aerial1951	88.4651	0.0135006
561	SRP001	NaturalErosion	None	None	None	Other Erosion	None	No	No	Yes	Yes	Yes	WV02_2011	131.122	0.0189142
562	SRP001	NaturalErosion	None	None	None	Other Erosion	None	No	No	Yes	Yes	Yes	WV02_2011	50.2363	0.00481118
563	SRP001	NaturalErosion	None	None	None	Other Erosion	None	No	Yes	Yes	Yes	Yes	CORONA1969	74.8074	0.0112718
564	SRP066	Construction	None	None	Construction	None	None	No	No	No	Yes	Yes	WV02_2015	11.5071	0.000800542
565	SRP066	NaturalErosion	None	None	None	River Erosion	None	No	No	Yes	Yes	Yes	WV02_2011	35.9302	0.00801794
566	SRP057	Construction	None	None	Construction	None	None	Yes	Yes	Yes	Yes	Yes	Aerial1951	291.614	0.604998
567	SRP057	Construction	None	None	Vehicle Damage	None	None	No	No	Yes	Yes	Yes	WV02_2011	315.081	0.0917733
568	SRP015	Agriculture	Ploughing	None	None	None	None	No	No	No	Yes	Yes	WV02_2015	192.446	0.284676
569	SRP065	Construction	None	None	Vehicle Damage	None	None	No	No	Yes	Yes	Yes	WV02_2011	243.118	0.0646105
570	SRP065	Construction	None	None	Construction	None	None	No	No	Yes	Yes	Yes	WV02_2011	20.8367	0.00298557
571	SRP101	Agriculture	Ploughing	None	None	None	None	No	No	No	No	Yes	WV02_2018	221.703	0.324383
572	SRP104	Construction	None	None	Construction	None	None	No	No	No	No	Yes	WV02_2018	35.5385	0.00747168
573	SRP126	Agriculture	Ploughing	None	None	None	None	No	No	Yes	Yes	Yes	WV02_2011	279.543	0.521953
574	SRP126	Agriculture	Ploughing	None	None	None	None	-Qual	-Qual	Yes	Yes	Yes	WV02_2011	342.257	0.184111
575	SRP126	Construction	None	None	Construction	None	None	Yes	Yes	Yes	Yes	Yes	Aerial1951	262.253	0.547308
576	SRP130	Agriculture	Ploughing	None	None	None	None	-Qual	-Qual	Yes	Yes	Yes	WV02_2011	137.784	0.0720664
577	SRP130	Construction	None	None	Modern Cemetery	None	None	-Qual	-Qual	-Qual	-Qual	Yes	WV02_2018	95.9504	0.0732628
578	SRP132	Agriculture	Ploughing	None	None	None	None	No	No	Yes	Yes	Yes	WV02_2011	289.451	0.631996
579	CPF507	Agriculture	Channel Irrigation	None	None	None	None	NA	No	No	No	Yes	WV02_2018	196.206	0.0409855
580	CPF507	Construction	None	None	Construction	None	None	NA	No	No	No	Yes	WV02_2018	55.077	0.0161633
581	CPF507	Agriculture	Orchard	None	None	None	None	NA	No	Yes	Yes	Yes	WV02_2011	209.974	0.102462
582	CPF508	Construction	None	None	Vehicle Damage	None	None	NA	No	Yes	Yes	Yes	WV02_2011	336.183	0.0993271
583	CPF510	Construction	None	None	Vehicle Damage	None	None	NA	No	Yes	Yes	Yes	WV02_2011	229.062	0.0445296
584	CPF517	Agriculture	Ploughing	None	None	None	None	-Qual	No	Yes	Yes	Yes	WV02_2011	579.771	1.69771
585	CPF518	Agriculture	Ploughing	None	None	None	None	-Qual	-Qual	Yes	Yes	Yes	WV02_2011	266.56	0.565432
586	CPF519	Conflict	None	Military Activity	None	None	None	No	No	Yes	Yes	Yes	WV02_2011	126.186	0.0976634
587	CPF519	Construction	None	None	Road Building	None	None	No	No	Yes	Yes	Yes	WV02_2011	312.876	0.202763
588	CPF520	Construction	None	None	Vehicle Damage	None	None	No	No	Yes	Yes	Yes	WV02_2011	339.496	0.14963
589	CPF526	Conflict	None	Military Activity	None	None	None	NA	No	Yes	Yes	Yes	WV02_2011	210.355	0.123116
590	CPF527	Agriculture	Ploughing	None	None	None	None	NA	No	No	Yes	Yes	WV02_2015	102.867	0.0842053
591	CPF529	Construction	None	None	Road Building	None	None	NA	No	Yes	Yes	Yes	WV02_2011	218.404	0.0723793
592	CPF529	Construction	None	None	Construction	None	None	NA	Yes	Yes	Yes	Yes	CORONA1969	53.8598	0.0178517
593	CPF529	Construction	None	None	Vehicle Damage	None	None	NA	No	Yes	Yes	Yes	WV02_2011	286.558	0.073853
594	CPF531	Agriculture	Ploughing	None	None	None	None	NA	-Qual	No	Yes	Yes	WV02_2015	238.657	0.341016
595	CPF532	Conflict	None	Military Activity	None	None	None	NA	No	Yes	Yes	Yes	WV02_2011	415.395	0.225999
596	CPF535	Conflict	None	Explosives	None	None	None	No	No	Yes	Yes	Yes	WV02_2011	93.497	0.0646996
597	CPF535	Looting	None	None	None	None	Minor	No	No	Yes	Yes	Yes	WV02_2011	18.7975	0.00211135
598	CPF515	Construction	None	None	Vehicle Damage	None	None	No	No	Yes	Yes	NA	WV02_2011	229.244	0.118958
599	CPF516	Agriculture	Ploughing	None	None	None	None	-Qual	-Qual	Yes	Yes	Yes	WV02_2011	419.574	0.755843
600	CPF519	Looting	None	None	None	None	Minor	-Qual	-Qual	Yes	Yes	Yes	WV02_2011	64.5167	0.0240641
601	CPF519	Conflict	None	Military Activity	None	None	None	-Qual	-Qual	Yes	Yes	Yes	WV02_2011	68.2438	0.0229266
602	CPF519	Conflict	None	Military Activity	None	None	None	-Qual	-Qual	Yes	Yes	Yes	WV02_2011	94.0204	0.0427479
603	CPF519	Conflict	None	Military Activity	None	None	None	No	No	Yes	Yes	Yes	WV02_2011	56.4959	0.015691
604	CPF519	Conflict	None	Military Activity	None	None	None	No	No	Yes	Yes	Yes	WV02_2011	44.4028	0.0127704
605	CPF524	Construction	None	None	Construction	None	None	NA	Yes	Yes	Yes	Yes	CORONA1969	459.37	0.85974
606	CPF524	Agriculture	Ploughing	None	None	None	None	NA	-Qual	Yes	Yes	Yes	WV02_2011	434.836	0.333208
607	CPF526	Conflict	None	Military Activity	None	None	None	NA	-Qual	Yes	Yes	Yes	WV02_2011	499.281	0.256168
608	CPF528	Agriculture	Ploughing	None	None	None	None	NA	No	Yes	Yes	Yes	WV02_2011	362.568	0.819234
609	CPF538	Agriculture	Ploughing	None	None	None	None	No	No	No	No	Yes	WV02_2018	221.933	0.108714
610	CPF549	Construction	None	None	Construction	None	None	NA	Yes	Yes	Yes	Yes	CORONA1969	732.804	2.07327
611	CPF540	Agriculture	Ploughing	None	None	None	None	-Qual	-Qual	Yes	Yes	Yes	WV02_2011	224.101	0.160244
612	CPF540	Agriculture	Ploughing	None	None	None	None	No	No	Yes	Yes	Yes	WV02_2011	233.454	0.129179
613	CPF542	Agriculture	Channel Irrigation	None	None	None	None	No	Yes	Yes	Yes	Yes	CORONA1969	177.467	0.0300693
614	CPF559	Agriculture	Ploughing	None	None	None	None	NA	-Qual	Yes	Yes	Yes	WV02_2011	123.844	0.0690973
615	CPF559	Construction	None	None	Vehicle Damage	None	None	NA	No	Yes	Yes	Yes	WV02_2011	128.772	0.0382929
616	CPF560	Conflict	None	Military Activity	None	None	None	NA	No	Yes	Yes	Yes	WV02_2011	33.7895	0.00793207
617	CPF560	Conflict	None	Military Activity	None	None	None	NA	No	Yes	Yes	Yes	WV02_2011	25.6061	0.00377192
618	CPF560	Conflict	None	Military Activity	None	None	None	NA	No	Yes	Yes	Yes	WV02_2011	54.3971	0.019038
619	CPF560	Conflict	None	Military Activity	None	None	None	NA	No	Yes	Yes	Yes	WV02_2011	39.5516	0.00992398
620	CPF560	Conflict	None	Military Activity	None	None	None	NA	No	Yes	Yes	Yes	WV02_2011	28.0869	0.00440588
621	CPF563	Agriculture	Ploughing	None	None	None	None	NA	No	Yes	Yes	Yes	WV02_2011	286.975	0.545928
622	CPF564	Agriculture	Channel Irrigation	None	None	None	None	NA	-Qual	Yes	Yes	Yes	WV02_2011	496.391	0.158077
623	CPF565	Construction	None	None	Construction	None	None	NA	Yes	Yes	Yes	Yes	CORONA1969	741.118	4.37084
624	CPF566	Agriculture	Ploughing	None	None	None	None	-Qual	-Qual	-Qual	Yes	Yes	WV02_2015	244.797	0.471661
625	CPF568	Agriculture	Channel Irrigation	None	None	None	None	No	No	Yes	Yes	Yes	WV02_2011	263.167	0.260589
626	CPF568	Construction	None	None	Construction	None	None	No	No	Yes	Yes	Yes	WV02_2011	95.408	0.0478376
627	CPF571	Agriculture	Ploughing	None	None	None	None	NA	No	Yes	Yes	Yes	WV02_2011	256.911	0.404698
628	CPF572	Agriculture	Channel Irrigation	None	None	None	None	NA	-Qual	Yes	Yes	Yes	WV02_2011	194.712	0.0663931
629	CPF572	Agriculture	Ploughing	None	None	None	None	NA	-Qual	Yes	Yes	Yes	WV02_2011	183.956	0.206149
630	CPF573	Construction	None	None	Construction	None	None	NA	Yes	No	No	No	CORONA1969	418.881	0.886907
631	CPF574	Construction	None	None	Construction	None	None	NA	No	Yes	Yes	Yes	WV02_2011	85.7948	0.0452585
632	CPF574	Construction	None	None	Construction	None	None	NA	No	Yes	Yes	Yes	WV02_2011	46.8248	0.0105281
633	CPF574	Agriculture	Ploughing	None	None	None	None	NA	No	Yes	Yes	Yes	WV02_2011	225.141	0.176899
634	CPF574	Agriculture	Channel Irrigation	None	None	None	None	NA	Yes	Yes	Yes	Yes	CORONA1969	86.7582	0.0191205
635	CPF577	Construction	None	None	Vehicle Damage	None	None	NA	No	Yes	Yes	Yes	WV02_2011	180.869	0.0536021
636	CPF578	Construction	None	None	Construction	None	None	NA	No	Yes	Yes	Yes	WV02_2011	242.784	0.469063
637	CPF579	Agriculture	Ploughing	None	None	None	None	NA	-Qual	Yes	Yes	Yes	WV02_2011	136.079	0.131707
638	CPF580	Agriculture	Ploughing	None	None	None	None	NA	-Qual	Yes	Yes	Yes	WV02_2011	354.875	0.346091
639	CPF580	Construction	None	None	Vehicle Damage	None	None	NA	No	Yes	Yes	Yes	WV02_2011	160.269	0.0336557
640	CPF584	Agriculture	Orchard	None	None	None	None	NA	-Qual	Yes	NA	NA	WV02_2011	168.214	0.115573
641	CPF584	Agriculture	Ploughing	None	None	None	None	NA	-Qual	Yes	NA	NA	WV02_2011	105.752	0.060956
642	CPF586	Agriculture	Ploughing	None	None	None	None	NA	-Qual	Yes	Yes	Yes	WV02_2011	412.459	0.537701
643	CPF592	Agriculture	Ploughing	None	None	None	None	NA	-Qual	Yes	Yes	Yes	WV02_2011	351.844	0.518458
644	CPF595	Construction	None	None	Construction	None	None	NA	No	Yes	Yes	Yes	WV02_2011	110.187	0.0771566
645	CPF597	Conflict	None	Military Activity	None	None	None	NA	No	Yes	Yes	Yes	WV02_2011	192.406	0.294598
646	CPF599	Construction	None	None	Construction	None	None	NA	Yes	Yes	Yes	Yes	CORONA1969	150.805	0.141959
647	CPF599	Construction	None	None	Construction	None	None	NA	No	Yes	Yes	Yes	WV02_2011	111.001	0.0782572
648	CPF599	Agriculture	Ploughing	None	None	None	None	NA	-Qual	Yes	Yes	Yes	WV02_2011	623.042	1.1406
649	CPF599	Agriculture	Ploughing	None	None	None	None	NA	-Qual	Yes	Yes	Yes	WV02_2011	408.716	0.552342
650	CPF604	Construction	None	None	Construction	None	None	NA	Yes	Yes	Yes	Yes	CORONA1969	827.381	3.32984
651	CPF605	Agriculture	Channel Irrigation	None	None	None	None	NA	No	Yes	Yes	Yes	WV02_2011	221.283	0.0590522
652	CPF606	Construction	None	None	Vehicle Damage	None	None	NA	No	Yes	Yes	Yes	WV02_2011	430.408	0.157749
653	CPF606	Agriculture	Ploughing	None	None	None	None	NA	No	Yes	Yes	Yes	WV02_2011	516.926	0.238883
654	CPF607	Construction	None	None	Construction	None	None	NA	No	Yes	Yes	Yes	WV02_2011	57.7442	0.0207235
655	CPF608	Agriculture	Ploughing	None	None	None	None	NA	-Qual	Yes	Yes	Yes	WV02_2011	188.629	0.158547
656	CPF610	Agriculture	Ploughing	None	None	None	None	NA	-Qual	Yes	Yes	Yes	WV02_2011	318.035	0.256545
657	CPF611	Agriculture	Channel Irrigation	None	None	None	None	NA	-Qual	Yes	Yes	Yes	WV02_2011	255.246	0.0377054
658	CPF611	Construction	None	None	Vehicle Damage	None	None	NA	No	No	Yes	Yes	WV02_2015	213.993	0.0591863
659	CPF613	Agriculture	Ploughing	None	None	None	None	NA	No	Yes	Yes	Yes	WV02_2011	282.514	0.107651
660	CPF614	Agriculture	Ploughing	None	None	None	None	NA	-Qual	Yes	Yes	Yes	WV02_2011	438.814	0.37013
661	CPF615	Agriculture	Ploughing	None	None	None	None	NA	No	No	Yes	Yes	WV02_2015	188.253	0.282015
662	CPF616	Construction	None	None	Vehicle Damage	None	None	NA	No	No	Yes	Yes	WV02_2015	129.816	0.0221042
663	CPF618	Agriculture	Ploughing	None	None	None	None	NA	No	No	Yes	Yes	WV02_2015	481.325	0.458707
664	CPF620	Construction	None	None	Construction	None	None	NA	No	Yes	Yes	Yes	WV02_2011	288.465	0.502021
665	CPF620	Construction	None	None	Bulldozing	None	None	NA	No	Yes	Yes	Yes	WV02_2011	272.547	0.242322
666	CPF621	Agriculture	Orchard	None	None	None	None	NA	No	Yes	Yes	Yes	WV02_2011	444.134	0.612748
667	CPF622	Agriculture	Ploughing	None	None	None	None	NA	No	Yes	Yes	Yes	WV02_2011	281.483	0.615491
668	CPF624	Agriculture	Channel Irrigation	None	None	None	None	NA	No	Yes	Yes	Yes	WV02_2011	131.122	0.0223916
669	CPF624	Construction	None	None	Construction	None	None	NA	No	No	No	Yes	WV02_2018	61.1011	0.0213767
670	CPF625	Agriculture	Channel Irrigation	None	None	None	None	NA	Yes	Yes	Yes	Yes	CORONA1969	166.172	0.0610658
671	CPF633	Agriculture	Channel Irrigation	None	None	None	None	NA	No	Yes	Yes	Yes	WV02_2011	165.403	0.0754164
672	CPF634	Agriculture	Channel Irrigation	None	None	None	None	NA	No	No	No	Yes	WV02_2018	211.465	0.106334
673	CPF634	Agriculture	Channel Irrigation	None	None	None	None	NA	No	No	No	Yes	WV02_2018	178.292	0.078797
674	CPF652	Construction	None	None	Construction	None	None	NA	No	Yes	Yes	Yes	WV02_2011	259.569	0.335773
675	CPF652	Construction	None	None	Construction	None	None	NA	Yes	Yes	Yes	Yes	CORONA1969	63.0652	0.0220213
676	CPF655	Construction	None	None	Construction	None	None	NA	No	No	No	Yes	WV02_2018	206.346	0.255987
677	CPF655	Construction	None	None	Construction	None	None	NA	Yes	Yes	Yes	Yes	CORONA1969	160.312	0.13022
678	CPF655	Construction	None	None	Construction	None	None	NA	No	Yes	Yes	Yes	WV02_2011	278.507	0.414696
679	CPF655	Construction	None	None	Construction	None	None	NA	No	No	No	Yes	WV02_2018	43.106	0.0111649
680	CPF655	Construction	None	None	Construction	None	None	NA	No	No	No	Yes	WV02_2018	156.975	0.0800402
681	CPF657	Agriculture	Channel Irrigation	None	None	None	None	NA	Yes	Yes	Yes	Yes	CORONA1969	100.438	0.019813
682	CPF663	Construction	None	None	Construction	None	None	NA	No	No	No	Yes	WV02_2018	34.4561	0.00694342
683	CPF664	Agriculture	Ploughing	None	None	None	None	NA	No	Yes	Yes	Yes	WV02_2011	309.004	0.118256
684	CPF666	Agriculture	Ploughing	None	None	None	None	NA	No	Yes	Yes	Yes	WV02_2011	310.668	0.68494
685	CPF669	Construction	None	None	Vehicle Damage	None	None	NA	-Qual	Yes	Yes	Yes	WV02_2011	308.446	0.131933
686	CPF670	Looting	None	None	None	None	Minor	NA	No	No	No	Yes	WV02_2018	37.633	0.00928173
687	CPF670	Looting	None	None	None	None	Minor	NA	No	No	No	Yes	WV02_2018	67.6629	0.0312115
688	CPF671	Agriculture	Ploughing	None	None	None	None	NA	No	Yes	Yes	Yes	WV02_2011	327.014	0.280606
689	CPF671	Construction	None	None	Construction	None	None	NA	No	Yes	Yes	Yes	WV02_2011	226.589	0.171111
690	CPF672	Construction	None	None	Construction	None	None	NA	Yes	Yes	Yes	Yes	CORONA1969	238.322	0.299142
691	CPF678	Construction	None	None	Construction	None	None	NA	Yes	Yes	Yes	Yes	CORONA1969	185.026	0.212164
692	CPF678	Conflict	None	Military Activity	None	None	None	NA	No	No	Yes	Yes	WV02_2015	262.025	0.414116
693	CPF678	Agriculture	Ploughing	None	None	None	None	NA	No	Yes	Yes	Yes	WV02_2011	555.12	1.49561
694	CPF679	Agriculture	Ploughing	None	None	None	None	NA	No	No	No	Yes	WV02_2018	468.513	1.36298
695	CPF679	Agriculture	Multiple	None	None	None	None	NA	No	No	No	Yes	WV02_2018	149.495	0.0981638
696	SRP007	Agriculture	Ploughing	None	None	None	None	No	No	Yes	Yes	Yes	WV02_2011	225.644	0.185487
697	SRP009	Agriculture	Ploughing	None	None	None	None	-Qual	-Qual	Yes	Yes	Yes	WV02_2011	532.459	1.7112
698	CPF682	Looting	None	None	None	None	Minor	No	No	Yes	Yes	Yes	WV02_2011	183.37	0.00888437
699	CPF681	Looting	None	None	None	None	Moderate	-Qual	-Qual	Yes	Yes	Yes	WV02_2011	87.0341	0.00337347
700	CPF682	Agriculture	Ploughing	None	None	None	None	No	No	Yes	Yes	Yes	WV02_2011	977.719	1.2451
701	CPF681	Agriculture	Ploughing	None	None	None	None	No	No	No	No	Yes	WV02_2018	79.7799	0.0213506
702	CPF681	Agriculture	Ploughing	None	None	None	None	No	No	No	No	Yes	WV02_2018	40.0771	0.00427921
703	CPF683	Construction	None	Military Activity	Bulldozing	None	None	No	No	Yes	Yes	Yes	WV02_2011	120.662	0.0728323
704	CPF683	Agriculture	Ploughing	None	None	None	None	No	No	Yes	Yes	Yes	WV02_2011	265.076	0.0594213
705	CPF683	Agriculture	Ploughing	None	None	None	None	No	No	Yes	Yes	Yes	WV02_2011	288.929	0.0878872
706	SRP039	Conflict	None	Military Activity	None	None	None	No	No	Yes	Yes	Yes	WV02_2011	23.9912	0.00317207
707	SRP039	Conflict	None	Military Activity	None	None	None	No	No	Yes	Yes	Yes	WV02_2011	23.0915	0.00288975
708	SRP039	Conflict	None	Military Activity	None	None	None	No	No	Yes	Yes	Yes	WV02_2011	24.5447	0.00322582
709	SRP039	Conflict	None	Military Activity	None	None	None	No	No	Yes	Yes	Yes	WV02_2011	29.1545	0.00455648
710	SRP039	Conflict	None	Military Activity	None	None	None	No	No	Yes	Yes	Yes	WV02_2011	26.4126	0.00311993
711	SRP039	Conflict	None	Military Activity	None	None	None	No	No	Yes	Yes	Yes	WV02_2011	23.95	0.00280467
712	SRP039	Conflict	None	Military Activity	None	None	None	No	No	Yes	Yes	Yes	WV02_2011	24.2806	0.00315412
713	SRP039	Construction	None	Military Activity	Bulldozing	None	None	No	No	Yes	Yes	Yes	WV02_2011	149.1	0.0955563
714	SRP039	Construction	None	None	Road Building	None	None	No	No	Yes	Yes	Yes	WV02_2011	347.56	0.15677
715	SRP040	Agriculture	Ploughing	None	None	None	None	No	No	No	Yes	Yes	WV02_2015	189.231	0.0752992
716	SRP041	Construction	None	None	Construction	None	None	-Qual	No	Yes	No	No	WV02_2011	204.387	0.236791
717	SRP041	Construction	None	None	Construction	None	None	-Qual	Yes	Yes	Yes	No	CORONA1969	152.447	0.100514
718	SRP041	Construction	None	None	Construction	None	None	-Qual	No	Yes	No	No	WV02_2011	52.5187	0.0109207
719	SRP041	Construction	None	None	Construction	None	None	-Qual	No	Yes	No	No	WV02_2011	19.1147	0.00209681
720	SRP041	Construction	None	None	Construction	None	None	-Qual	No	Yes	No	No	WV02_2011	165.191	0.186716
721	SRP041	Agriculture	Ploughing	None	None	None	None	-Qual	No	Yes	Yes	Yes	WV02_2011	289.14	0.244329
722	SRP042	Construction	None	Military Activity	Bulldozing	None	None	No	No	Yes	Yes	Yes	WV02_2011	170.274	0.129866
723	SRP042	Construction	None	Military Activity	Bulldozing	None	None	No	No	Yes	Yes	Yes	WV02_2011	87.5461	0.0426432
724	SRP042	Construction	None	Military Activity	Bulldozing	None	None	No	No	Yes	Yes	Yes	WV02_2011	68.6885	0.0218869
725	SRP042	Agriculture	Ploughing	None	None	None	None	No	No	Yes	Yes	Yes	WV02_2011	540.697	1.73233
726	SRP042	Looting	None	None	None	None	Minor	No	No	Yes	Yes	Yes	WV02_2011	71.7839	0.00359814
727	SRP043	Looting	None	None	None	None	Minor	No	No	Yes	Yes	Yes	WV02_2011	100.873	0.00541362
728	SRP044	Looting	None	None	None	None	Minor	No	No	Yes	Yes	Yes	WV02_2011	66.7759	0.00396004
729	SRP045	Construction	None	Military Activity	Bulldozing	None	None	No	No	Yes	Yes	Yes	WV02_2011	90.8489	0.0344738
730	SRP045	Construction	None	Military Activity	Bulldozing	None	None	No	No	Yes	Yes	Yes	WV02_2011	61.7509	0.0203139
731	SRP092	Conflict	None	Military Activity	None	None	None	No	No	Yes	Yes	Yes	WV02_2011	152.197	0.170448
732	SRP092	Construction	None	None	Bulldozing	None	None	No	No	Yes	Yes	Yes	WV02_2011	130.871	0.0792275
733	SRP092	Agriculture	Ploughing	None	None	None	None	No	No	Yes	Yes	Yes	WV02_2011	558.977	0.958449
734	SRP094	Agriculture	Ploughing	None	None	None	None	No	No	Yes	Yes	Yes	WV02_2011	529.818	1.89066
735	SRP102	Construction	None	None	Road Building	None	None	No	No	Yes	Yes	Yes	WV02_2011	318.459	0.276479
736	SRP102	Construction	None	None	Construction	None	None	No	No	Yes	Yes	Yes	WV02_2011	72.858	0.0152509
737	SRP102	Agriculture	Ploughing	None	None	None	None	Yes	Yes	Yes	Yes	Yes	Aerial1951	287.039	0.25106
738	SRP102	Conflict	None	Military Activity	None	None	None	No	No	Yes	Yes	Yes	WV02_2011	118.435	0.104188
739	SRP102	Looting	None	None	None	None	Moderate	-Qual	-Qual	Yes	Yes	Yes	WV02_2011	254.859	0.19403
740	SRP102	Construction	None	None	Construction	None	None	No	No	No	No	Yes	WV02_2018	41.3672	0.0104865
741	SRP102	Construction	None	None	Construction	None	None	No	No	Yes	Yes	Yes	WV02_2011	52.6683	0.0109061
742	SRP102	Construction	None	None	Construction	None	None	No	No	Yes	Yes	Yes	WV02_2011	103.801	0.0263171
743	SRP102	Construction	None	None	Construction	None	None	No	No	Yes	Yes	Yes	WV02_2011	73.529	0.0144443
744	SRP102	Construction	None	None	Construction	None	None	No	No	Yes	Yes	Yes	WV02_2011	25.351	0.0037059
745	SRP103	Agriculture	Ploughing	None	None	None	None	No	No	Yes	Yes	Yes	WV02_2011	135.672	0.131268
746	SRP121	Agriculture	Ploughing	None	None	None	None	No	No	No	Yes	Yes	WV02_2015	678.296	2.40349
747	SRP012	Looting	None	None	None	None	Severe	No	-Qual	Yes	Yes	Yes	WV02_2011	147.672	0.0928813
748	SRP012	Agriculture	Channel Irrigation	None	None	None	None	Yes	No	Yes	No	No	Aerial1951	233.476	0.0585636
749	SRP022	Agriculture	Channel Irrigation	None	None	None	None	No	Yes	Yes	Yes	Yes	CORONA1969	207.27	0.0365918
750	SRP027	Construction	None	None	Vehicle Damage	None	None	No	No	Yes	Yes	Yes	WV02_2011	280.679	0.0546445
751	SRP008	Construction	None	None	Vehicle Damage	None	None	Yes	Yes	Yes	Yes	Yes	Aerial1951	414.268	0.192389
752	SRP008	Agriculture	Ploughing	None	None	None	None	No	No	Yes	Yes	Yes	WV02_2011	316.245	0.47061
753	SRP029	Looting	None	None	None	None	Minor	No	No	Yes	Yes	Yes	WV02_2011	92.2102	0.025962
754	SRP030	Construction	None	None	Construction	None	None	Yes	Yes	Yes	Yes	Yes	Aerial1951	727.092	3.09659
755	SRP031	Agriculture	Ploughing	None	None	None	None	No	No	No	No	Yes	WV02_2018	287.405	0.427759
756	SRP031	Agriculture	Ploughing	None	None	None	None	No	No	No	No	Yes	WV02_2018	506.962	1.7051
757	SRP113	NaturalErosion	None	None	None	Other Erosion	None	No	No	-Qual	Yes	Yes	WV02_2015	66.9253	0.024443
758	SRP113	NaturalErosion	None	None	None	Other Erosion	None	No	No	Yes	Yes	Yes	WV02_2011	22.6598	0.00227639
759	SRP035	Conflict	None	Military Activity	None	None	None	No	No	Yes	Yes	Yes	WV02_2011	101.206	0.0675902
760	SRP035	Agriculture	Ploughing	None	None	None	None	No	No	No	Yes	Yes	WV02_2015	630.156	0.979085
761	SRP144	Looting	None	None	None	None	Moderate	No	No	Yes	Yes	Yes	WV02_2011	214.936	0.129629
762	SRP144	Looting	None	None	None	None	Moderate	No	No	Yes	Yes	Yes	WV02_2011	78.0017	0.0430582
763	SRP144	Looting	None	None	None	None	Minor	No	No	Yes	Yes	Yes	WV02_2011	152.408	0.0631082
764	SRP144	Agriculture	Ploughing	None	None	None	None	No	No	Yes	Yes	Yes	WV02_2011	294.133	0.364924
765	SRP143	Agriculture	Ploughing	None	None	None	None	No	No	Yes	Yes	Yes	WV02_2011	927.237	2.02682
766	SRP143	Construction	None	None	Modern Cemetery	None	None	No	No	Yes	Yes	Yes	WV02_2011	90.1792	0.0529138
767	SRP143	NaturalErosion	None	None	None	River Erosion	None	Yes	Yes	Yes	Yes	Yes	Aerial1951	214.85	0.0433786
768	SRP118	Agriculture	Channel Irrigation	None	None	None	None	No	No	Yes	Yes	Yes	WV02_2011	32.5592	0.00552798
769	SRP119	Agriculture	Ploughing	None	None	None	None	No	No	No	Yes	Yes	WV02_2015	227.656	0.298569
770	SRP120	Construction	None	None	Construction	None	None	No	No	No	No	Yes	WV02_2018	243.238	0.315278
771	SRP120	Construction	None	None	Construction	None	None	No	No	No	No	Yes	WV02_2018	228.136	0.204615
772	SRP120	Construction	None	None	Construction	None	None	No	No	No	No	Yes	WV02_2018	123.911	0.0614854
773	SRP038	Agriculture	Channel Irrigation	None	None	None	None	-Qual	-Qual	Yes	Yes	Yes	WV02_2011	146.157	0.0323612
774	SRP049	Construction	None	None	Construction	None	None	No	No	No	No	Yes	WV02_2018	92.355	0.0124368
775	SRP079	Agriculture	Ploughing	None	None	None	None	No	No	Yes	Yes	Yes	WV02_2011	231.141	0.276873
776	SRP079	Construction	None	None	Construction	None	None	No	No	No	No	Yes	WV02_2018	43.4458	0.00731325
777	SRP079	Construction	None	None	Bulldozing	None	None	Yes	Yes	Yes	Yes	Yes	Aerial1951	192.84	0.200423
778	SRP080	Construction	None	None	Construction	None	None	Yes	Yes	Yes	Yes	Yes	Aerial1951	65.3722	0.0139178
779	SRP080	Construction	None	None	Construction	None	None	No	No	No	No	Yes	WV02_2018	28.0627	0.00491844
780	SRP082	Agriculture	Ploughing	None	None	None	None	No	No	No	No	Yes	WV02_2018	548.925	0.663148
781	SRP082	Looting	None	None	None	None	Minor	No	No	Yes	Yes	Yes	WV02_2011	96.8786	0.0199379
782	SRP050	Looting	None	None	None	None	Moderate	No	No	Yes	Yes	Yes	WV02_2011	132.115	0.0144345
783	SRP050	Looting	None	None	None	None	Moderate	No	No	Yes	Yes	Yes	WV02_2011	39.574	0.00424148
784	SRP050	Looting	None	None	None	None	Moderate	No	No	Yes	Yes	Yes	WV02_2011	16.0891	0.000644981
785	SRP050	Looting	None	None	None	None	Moderate	No	No	Yes	Yes	Yes	WV02_2011	6.45421	0.000236219
786	SRP050	Looting	None	None	None	None	Moderate	No	No	Yes	Yes	Yes	WV02_2011	34.0032	0.00170527
787	SRP050	Looting	None	None	None	None	Moderate	No	No	Yes	Yes	Yes	WV02_2011	14.6606	0.000684245
788	SRP050	Looting	None	None	None	None	Moderate	No	No	Yes	Yes	Yes	WV02_2011	29.9446	0.00161095
789	SRP050	Looting	None	None	None	None	Moderate	No	No	Yes	Yes	Yes	WV02_2011	20.2846	0.00205919
790	SRP050	Construction	None	None	Modern Cemetery	None	None	No	No	Yes	Yes	Yes	WV02_2011	249.615	0.107386
791	SRP050	Construction	None	None	Modern Cemetery	None	None	No	No	Yes	Yes	Yes	WV02_2011	58.3871	0.00890921
792	SRP050	Construction	None	None	Modern Cemetery	None	None	No	No	Yes	Yes	Yes	WV02_2011	26.4934	0.00275611
793	SRP050	Agriculture	Ploughing	None	None	None	None	No	No	Yes	Yes	Yes	WV02_2011	188.379	0.158002
794	SRP055	Agriculture	Channel Irrigation	None	None	None	None	No	No	Yes	Yes	Yes	WV02_2011	346.491	0.511379
795	SRP055	Construction	None	None	Construction	None	None	No	No	Yes	Yes	Yes	WV02_2011	49.3444	0.0150153
796	SRP018	NaturalErosion	None	None	None	Other Erosion	None	NA	No	Yes	Yes	Yes	WV02_2011	58.5559	0.00841227
797	SRP018	Conflict	None	Military Activity	None	None	None	NA	No	Yes	Yes	Yes	WV02_2011	62.1336	0.0236986
798	SRP018	Conflict	None	Military Activity	None	None	None	NA	No	Yes	Yes	Yes	WV02_2011	57.8235	0.020683
799	SRP018	Conflict	None	Military Activity	None	None	None	NA	No	Yes	Yes	Yes	WV02_2011	31.2723	0.00688107
800	SRP018	Conflict	None	Military Activity	None	None	None	NA	No	Yes	Yes	Yes	WV02_2011	51.4822	0.0180875
801	SRP018	Agriculture	Ploughing	None	None	None	None	NA	No	No	No	Yes	WV02_2018	402.775	0.634745
802	SRP074	Agriculture	Ploughing	None	None	None	None	No	No	No	No	Yes	WV02_2018	295.076	0.658887
803	SRP183	Looting	None	None	None	None	Minor	No	No	No	No	Yes	WV02_2018	6.75278	0.000324294
804	SRP085	Agriculture	Ploughing	None	None	None	None	No	No	No	No	Yes	WV02_2018	124.301	0.0559591
805	SRP088	Agriculture	Ploughing	None	None	None	None	No	No	No	No	Yes	WV02_2018	213.313	0.323571
806	SRP091	Construction	None	None	Construction	None	None	No	No	No	No	Yes	WV02_2018	95.205	0.032966
807	SRP106	Construction	None	None	Bulldozing	None	None	No	No	Yes	Yes	Yes	WV02_2011	174.119	0.0538106
808	SRP110	Construction	None	None	Vehicle Damage	None	None	No	No	Yes	Yes	Yes	WV02_2011	285.421	0.12753
809	SRP131	Agriculture	Ploughing	None	None	None	None	No	No	No	No	Yes	WV02_2018	217.928	0.26282
810	SRP134	Agriculture	Ploughing	None	None	None	None	No	No	No	No	Yes	WV02_2018	71.6396	0.037383
811	SRP135	NaturalErosion	None	None	None	River Erosion	None	-Qual	No	Yes	Yes	Yes	WV02_2011	77.0337	0.0310858
812	SRP006	Agriculture	Ploughing	None	None	None	None	No	No	Yes	Yes	Yes	WV02_2011	124.48	0.0448543
813	SRP159	Agriculture	Ploughing	None	None	None	None	NA	No	No	Yes	Yes	WV02_2015	229.701	0.306323
814	SRP123	Agriculture	Ploughing	None	None	None	None	No	No	Yes	Yes	Yes	WV02_2011	212.525	0.210448
815	SRP170	Conflict	None	Military Activity	None	None	None	No	No	Yes	Yes	Yes	WV02_2011	38.1467	0.00819273
816	SRP170	Looting	None	None	None	None	Moderate	No	No	Yes	Yes	Yes	WV02_2011	37.1197	0.00822075
817	SRP170	Conflict	None	Military Activity	None	None	None	No	No	Yes	Yes	Yes	WV02_2011	34.7005	0.00723338
818	SRP170	Looting	None	None	None	None	Moderate	No	No	Yes	Yes	Yes	WV02_2011	76.5151	0.0145928
819	SRP170	Construction	None	None	Modern Cemetery	None	None	No	No	Yes	Yes	Yes	WV02_2011	88.8005	0.062751
820	SRP142	Agriculture	Ploughing	None	None	None	None	No	No	No	No	Yes	WV02_2018	378.982	0.382786
821	SRP147	Looting	None	None	None	None	Minor	No	No	Yes	Yes	Yes	WV02_2011	51.8415	0.0085075
822	SRP147	Conflict	None	Military Activity	None	None	None	No	No	Yes	Yes	Yes	WV02_2011	31.3769	0.00661604
823	SRP147	Construction	None	None	Bulldozing	None	None	No	No	Yes	Yes	Yes	WV02_2011	222.156	0.0805815
824	SRP147	Looting	None	None	None	None	Minor	No	No	Yes	Yes	Yes	WV02_2011	34.7945	0.00582103
825	SRP147	Looting	None	None	None	None	Minor	No	No	Yes	Yes	Yes	WV02_2011	20.2197	0.00265067
826	SRP147	Agriculture	Ploughing	None	None	None	None	No	No	No	No	Yes	WV02_2018	166.465	0.0627536
827	SRP147	Looting	None	None	None	None	Minor	No	No	Yes	Yes	Yes	WV02_2011	13.9136	0.00131845
828	SRP177	Agriculture	Ploughing	None	None	None	None	No	No	Yes	Yes	Yes	WV02_2011	185.366	0.236625
829	SRP175	Agriculture	Ploughing	None	None	None	None	No	No	No	Yes	Yes	WV02_2015	183.946	0.215556
830	SRP175	Construction	None	None	Construction	None	None	No	No	Yes	Yes	Yes	WV02_2011	71.3894	0.0353532
831	SRP097	Construction	None	None	Bulldozing	None	None	No	No	Yes	Yes	Yes	WV02_2011	141.42	0.100583
832	SRP097	Construction	None	None	Bulldozing	None	None	No	No	No	No	Yes	WV02_2018	43.6991	0.01167
833	SRP097	Agriculture	Ploughing	None	None	None	None	No	No	Yes	Yes	Yes	WV02_2011	325.237	0.422076
834	SRP097	Construction	None	None	Bulldozing	None	None	No	No	Yes	Yes	Yes	WV02_2011	29.9525	0.00476555
835	SRP067	NaturalErosion	None	None	None	River Erosion	None	Yes	Yes	Yes	Yes	Yes	Aerial1951	99.4756	0.064301
836	SRP125	Agriculture	Ploughing	None	None	None	None	No	No	Yes	Yes	Yes	WV02_2011	218.997	0.063368
837	SRP128	Agriculture	Ploughing	None	None	None	None	No	No	Yes	Yes	Yes	WV02_2011	262.968	0.514271
838	SRP129	Agriculture	Ploughing	None	None	None	None	No	No	Yes	Yes	Yes	WV02_2011	184.013	0.254992
839	SRP140	Construction	None	None	Construction	None	None	No	No	Yes	Yes	Yes	WV02_2011	29.206	0.00519559
840	SRP149	Looting	None	None	None	None	Minor	NA	No	No	Yes	Yes	WV02_2015	40.7087	0.0114317
841	SRP149	Looting	None	None	None	None	Minor	NA	Yes	Yes	Yes	Yes	CORONA1969	64.6997	0.0194542
842	SRP154	Conflict	None	Military Activity	None	None	None	NA	No	Yes	Yes	Yes	WV02_2011	365.823	0.134892
843	SRP156	Construction	None	None	Construction	None	None	No	No	Yes	Yes	Yes	WV02_2011	147.198	0.147647
844	SRP156	Construction	None	None	Construction	None	None	No	No	Yes	Yes	Yes	WV02_2011	257.399	0.304916
845	SRP156	Agriculture	Ploughing	None	None	None	None	No	No	Yes	Yes	Yes	WV02_2011	422.538	0.547965
846	SRP156	Construction	None	None	Construction	None	None	No	No	Yes	Yes	Yes	WV02_2011	320.463	0.394425
847	SRP156	Construction	None	None	Construction	None	None	No	No	Yes	Yes	Yes	WV02_2011	79.9764	0.0226658
848	SRP156	Construction	None	None	Construction	None	None	No	No	Yes	Yes	Yes	WV02_2011	117.751	0.0332087
849	SRP156	Construction	None	None	Construction	None	None	No	No	Yes	Yes	Yes	WV02_2011	51.3981	0.0164728
850	SRP156	Agriculture	Ploughing	None	None	None	None	No	No	Yes	Yes	Yes	WV02_2011	590.716	1.46206
851	SRP164	Agriculture	Ploughing	None	None	None	None	NA	Yes	Yes	Yes	Yes	CORONA1969	1084.32	4.47924
852	SRP178	Construction	None	None	Modern Cemetery	None	None	No	No	Yes	Yes	Yes	WV02_2011	106.726	0.0644393
853	SRP185	Construction	None	None	Modern Cemetery	None	None	NA	No	Yes	Yes	Yes	WV02_2011	654.038	0.850075
854	SRP185	Construction	None	None	Modern Cemetery	None	None	NA	No	Yes	Yes	Yes	WV02_2011	450.539	0.759786
855	SRP185	Construction	None	None	Construction	None	None	NA	Yes	Yes	Yes	Yes	CORONA1969	415.418	1.03489
856	SRP099	Construction	None	None	Construction	None	None	Yes	Yes	Yes	Yes	Yes	Aerial1951	266.883	0.414053
857	SRP043	Agriculture	Ploughing	None	None	None	None	No	No	No	No	Yes	WV02_2018	306.735	0.0707176
858	SRP044	Agriculture	Ploughing	None	None	None	None	No	No	No	No	Yes	WV02_2018	314.239	0.286432
859	SRP045	Agriculture	Ploughing	None	None	None	None	No	No	No	No	Yes	WV02_2018	338.725	0.650164
860	SRP045	Construction	None	None	Bulldozing	None	None	No	No	Yes	Yes	Yes	WV02_2011	116.74	0.0645535
861	SRP042	Construction	None	None	Construction	None	None	No	No	No	Yes	Yes	WV02_2015	33.9217	0.00684196
862	SRP070	Conflict	None	Military Activity	None	None	None	-Qual	-Qual	Yes	Yes	Yes	WV02_2011	70.1709	0.0302934
863	SRP070	Looting	None	None	None	None	Minor	-Qual	-Qual	-Qual	-Qual	Yes	WV02_2018	16.1799	0.00195832
864	SRP070	Looting	None	None	None	None	Minor	-Qual	-Qual	-Qual	Yes	Yes	WV02_2015	13.6292	0.00136254
865	SRP070	Looting	None	None	None	None	Minor	-Qual	-Qual	-Qual	-Qual	Yes	WV02_2018	13.5387	0.00135239
866	SRP070	Looting	None	None	None	None	Minor	-Qual	-Qual	Yes	-Qual	Yes	WV02_2011	12.1224	0.00103976
867	SRP070	Looting	None	None	None	None	Minor	-Qual	-Qual	-Qual	-Qual	Yes	WV02_2018	10.2428	0.000708396
868	SRP070	Looting	None	None	None	None	Minor	-Qual	-Qual	-Qual	-Qual	Yes	WV02_2018	23.0986	0.00324596
869	SRP070	Looting	None	None	None	None	Minor	-Qual	-Qual	-Qual	-Qual	Yes	WV02_2018	12.0727	0.000926421
870	SRP070	Looting	None	None	None	None	Minor	-Qual	-Qual	Yes	Yes	No	WV02_2011	20.372	0.00294225
871	SRP070	Looting	None	None	None	None	Minor	-Qual	-Qual	-Qual	-Qual	Yes	WV02_2018	34.9897	0.00599687
872	SRP070	Conflict	None	Military Activity	None	None	None	No	No	Yes	Yes	No	WV02_2011	56.1518	0.010372
873	SRP070	Looting	None	None	None	None	Minor	-Qual	-Qual	-Qual	-Qual	Yes	WV02_2018	20.3153	0.00285692
874	SRP070	Looting	None	None	None	None	Minor	-Qual	-Qual	No	Yes	Yes	WV02_2015	30.398	0.00488632
875	SRP070	Looting	None	None	None	None	Minor	-Qual	-Qual	-Qual	-Qual	Yes	WV02_2018	31.012	0.00566035
876	SRP070	Looting	None	None	None	None	Minor	-Qual	-Qual	Yes	Yes	Yes	WV02_2011	67.7161	0.0209714
877	SRP070	Looting	None	None	None	None	Minor	-Qual	-Qual	-Qual	-Qual	Yes	WV02_2018	27.0497	0.0039682
878	SRP070	Looting	None	None	None	None	Minor	-Qual	-Qual	-Qual	-Qual	Yes	WV02_2018	38.1202	0.00807191
879	SRP070	Looting	None	None	None	None	Minor	-Qual	-Qual	Yes	Yes	No	WV02_2011	60.1395	0.013338
880	SRP070	Looting	None	None	None	None	Minor	-Qual	-Qual	-Qual	-Qual	Yes	WV02_2018	32.721	0.00661305
881	SRP188	Looting	None	None	None	None	Moderate	No	No	Yes	Yes	Yes	WV02_2011	9.69726	0.000657145
882	SRP188	Looting	None	None	None	None	Moderate	No	No	Yes	Yes	Yes	WV02_2011	16.5122	0.00190522
883	SRP188	Looting	None	None	None	None	Moderate	No	No	Yes	Yes	Yes	WV02_2011	5.71981	0.000191585
884	SRP188	Looting	None	None	None	None	Moderate	No	No	Yes	Yes	Yes	WV02_2011	6.06174	0.00024137
885	SRP188	Looting	None	None	None	None	Moderate	No	No	Yes	Yes	Yes	WV02_2011	8.48171	0.000537817
886	SRP188	Looting	None	None	None	None	Moderate	No	No	Yes	Yes	Yes	WV02_2011	7.34665	0.00038424
887	SRP188	Looting	None	None	None	None	Moderate	No	No	Yes	Yes	Yes	WV02_2011	12.8155	0.00120811
888	SRP188	Looting	None	None	None	None	Moderate	No	No	Yes	Yes	Yes	WV02_2011	7.42464	0.000351147
889	SRP188	Looting	None	None	None	None	Moderate	No	No	Yes	Yes	Yes	WV02_2011	5.78441	0.000249266
890	SRP188	Looting	None	None	None	None	Moderate	No	No	Yes	Yes	Yes	WV02_2011	10.6435	0.000842484
891	SRP188	Looting	None	None	None	None	Moderate	No	No	Yes	Yes	Yes	WV02_2011	5.60669	0.000235231
892	SRP188	Looting	None	None	None	None	Moderate	No	No	Yes	Yes	Yes	WV02_2011	13.04	0.0012026
893	SRP188	Looting	None	None	None	None	Moderate	No	No	Yes	Yes	Yes	WV02_2011	14.249	0.00152756
894	SRP188	Looting	None	None	None	None	Moderate	No	No	Yes	Yes	Yes	WV02_2011	8.43121	0.000479907
895	SRP188	Looting	None	None	None	None	Moderate	No	No	Yes	Yes	Yes	WV02_2011	7.13621	0.000376381
896	SRP188	Looting	None	None	None	None	Moderate	No	No	Yes	Yes	Yes	WV02_2011	43.9657	0.00593045
897	SRP188	Looting	None	None	None	None	Moderate	No	No	Yes	Yes	Yes	WV02_2011	25.0835	0.00210262
898	SRP188	Looting	None	None	None	None	Moderate	No	No	Yes	Yes	Yes	WV02_2011	10.7224	0.000866868
899	SRP188	Looting	None	None	None	None	Moderate	No	No	Yes	Yes	Yes	WV02_2011	18.7429	0.00187779
900	SRP188	Looting	None	None	None	None	Moderate	No	No	Yes	Yes	Yes	WV02_2011	7.97864	0.000459642
901	SRP188	Looting	None	None	None	None	Moderate	No	No	Yes	Yes	Yes	WV02_2011	11.9552	0.000733642
902	SRP188	Looting	None	None	None	None	Moderate	No	No	Yes	Yes	Yes	WV02_2011	17.4764	0.00138183
903	SRP188	Looting	None	None	None	None	Moderate	No	No	Yes	Yes	Yes	WV02_2011	5.72726	0.000231021
904	SRP188	Looting	None	None	None	None	Moderate	No	No	Yes	Yes	Yes	WV02_2011	7.71705	0.000432537
905	SRP188	Looting	None	None	None	None	Moderate	No	No	Yes	Yes	Yes	WV02_2011	14.1176	0.00135896
906	SRP188	Looting	None	None	None	None	Moderate	No	No	Yes	Yes	Yes	WV02_2011	47.7595	0.00640993
907	SRP188	Looting	None	None	None	None	Moderate	No	No	Yes	Yes	Yes	WV02_2011	5.66235	0.000236091
908	SRP188	Looting	None	None	None	None	Moderate	No	No	Yes	Yes	Yes	WV02_2011	7.5082	0.000380812
909	SRP188	Looting	None	None	None	None	Moderate	No	No	Yes	Yes	Yes	WV02_2011	26.0162	0.00382725
910	SRP188	Looting	None	None	None	None	Moderate	No	No	Yes	Yes	Yes	WV02_2011	4.31501	0.000123712
911	SRP188	Looting	None	None	None	None	Moderate	No	No	Yes	Yes	Yes	WV02_2011	18.8355	0.00225053
912	SRP188	Looting	None	None	None	None	Moderate	No	No	Yes	Yes	Yes	WV02_2011	24.9265	0.00279816
913	SRP188	Looting	None	None	None	None	Moderate	No	No	Yes	Yes	Yes	WV02_2011	17.0501	0.00192999
914	SRP188	Looting	None	None	None	None	Moderate	No	No	Yes	Yes	Yes	WV02_2011	9.17364	0.000441628
915	SRP188	Looting	None	None	None	None	Moderate	No	No	Yes	Yes	Yes	WV02_2011	7.05242	0.000333119
916	SRP188	Looting	None	None	None	None	Moderate	No	No	Yes	Yes	Yes	WV02_2011	15.8873	0.00146739
917	SRP188	Looting	None	None	None	None	Moderate	No	No	Yes	Yes	Yes	WV02_2011	11.0749	0.000768965
918	SRP188	Looting	None	None	None	None	Moderate	No	No	Yes	Yes	Yes	WV02_2011	17.6217	0.0017704
919	SRP188	Looting	None	None	None	None	Moderate	No	No	Yes	Yes	Yes	WV02_2011	14.3668	0.00147671
920	SRP188	Looting	None	None	None	None	Moderate	No	No	Yes	Yes	Yes	WV02_2011	10.7152	0.000716885
921	SRP188	Looting	None	None	None	None	Moderate	No	No	Yes	Yes	Yes	WV02_2011	51.6521	0.00799567
922	SRP188	Looting	None	None	None	None	Moderate	No	No	Yes	Yes	Yes	WV02_2011	12.6844	0.000622074
923	SRP188	Looting	None	None	None	None	Moderate	No	No	Yes	Yes	Yes	WV02_2011	13.4551	0.00115968
924	SRP188	Looting	None	None	None	None	Moderate	No	No	Yes	Yes	Yes	WV02_2011	5.885	0.00021479
925	SRP188	Looting	None	None	None	None	Moderate	No	No	Yes	Yes	Yes	WV02_2011	9.27798	0.000614768
926	SRP188	Looting	None	None	None	None	Moderate	No	No	Yes	Yes	Yes	WV02_2011	11.6419	0.000832
927	SRP188	Looting	None	None	None	None	Moderate	No	No	Yes	Yes	Yes	WV02_2011	14.0865	0.000886283
928	SRP188	Conflict	None	Military Activity	None	None	None	No	No	Yes	Yes	Yes	WV02_2011	72.7966	0.0129091
929	SRP188	Conflict	None	Military Activity	None	None	None	No	No	Yes	Yes	Yes	WV02_2011	33.0873	0.00541893
930	SRP188	Conflict	None	Military Activity	None	None	None	No	No	Yes	Yes	Yes	WV02_2011	55.9471	0.00938596
931	SRP180	Construction	None	None	Modern Cemetery	None	None	No	No	Yes	Yes	Yes	WV02_2011	79.9738	0.0326823
932	SRP184	Agriculture	Ploughing	None	None	None	None	No	No	Yes	Yes	Yes	WV02_2011	150.323	0.17307
933	CPF511	Agriculture	Ploughing	None	None	None	None	NA	-Qual	Yes	Yes	Yes	WV02_2011	179.165	0.107425
934	CPF513	Agriculture	Ploughing	None	None	None	None	NA	No	No	No	Yes	WV02_2018	400.693	0.232862
935	CPF514	Looting	None	None	None	None	Moderate	NA	Yes	Yes	Yes	Yes	CORONA1969	45.1656	0.0147237
936	CPF514	Looting	None	None	None	None	Minor	-Qual	-Qual	Yes	Yes	Yes	WV02_2011	36.7559	0.00895903
937	CPF514	Looting	None	None	None	None	Minor	NA	No	Yes	Yes	Yes	WV02_2011	32.184	0.00722731
938	CPF514	Construction	None	None	Bulldozing	None	None	NA	No	Yes	Yes	Yes	WV02_2011	60.6545	0.0205996
939	CPF519	Agriculture	Ploughing	None	None	None	None	-Qual	-Qual	Yes	Yes	Yes	WV02_2011	290.179	0.429743
940	CPF519	Conflict	None	Military Activity	None	None	None	-Qual	-Qual	Yes	Yes	Yes	WV02_2011	47.801	0.0162165
941	CPF519	Conflict	None	Military Activity	None	None	None	No	No	Yes	Yes	Yes	WV02_2011	39.9221	0.0092686
942	CPF530	Construction	None	None	Bulldozing	None	None	NA	No	Yes	Yes	Yes	WV02_2011	344.993	0.719118
943	CPF539	Looting	None	None	None	None	Moderate	-Qual	-Qual	Yes	Yes	-Qual	WV02_2011	34.3536	0.00838558
944	CPF539	Looting	None	None	None	None	Moderate	-Qual	-Qual	-Qual	Yes	Yes	WV02_2015	26.6671	0.00423965
945	CPF539	Looting	None	None	None	None	Moderate	-Qual	-Qual	-Qual	Yes	Yes	WV02_2015	29.387	0.00476471
946	CPF539	Looting	None	None	None	None	Moderate	-Qual	-Qual	-Qual	Yes	Yes	WV02_2015	22.5514	0.00273018
947	CPF539	Looting	None	None	None	None	Moderate	-Qual	-Qual	-Qual	Yes	-Qual	WV02_2015	27.1248	0.00352474
948	CPF539	Looting	None	None	None	None	Moderate	-Qual	-Qual	Yes	Yes	Yes	WV02_2011	22.4149	0.0034836
949	CPF539	Looting	None	None	None	None	Moderate	-Qual	-Qual	-Qual	Yes	Yes	WV02_2015	15.1977	0.00151473
950	CPF539	Conflict	None	Military Activity	None	None	None	-Qual	-Qual	-Qual	Yes	Yes	WV02_2015	20.8562	0.00286039
951	CPF539	Conflict	None	Military Activity	None	None	None	-Qual	-Qual	-Qual	Yes	Yes	WV02_2015	19.6813	0.00212156
952	CPF539	Conflict	None	Military Activity	None	None	None	-Qual	-Qual	-Qual	Yes	Yes	WV02_2015	21.1573	0.0029776
953	SRP191	Construction	None	None	Bulldozing	None	None	Yes	Yes	Yes	Yes	Yes	Aerial1951	580.757	0.636574
954	SRP191	Agriculture	Ploughing	None	None	None	None	No	No	Yes	Yes	Yes	WV02_2011	183.424	0.0895195
955	SRP191	Agriculture	Ploughing	None	None	None	None	No	No	Yes	Yes	Yes	WV02_2011	825.575	2.84182
956	SRP191	Agriculture	Ploughing	None	None	None	None	No	No	Yes	Yes	Yes	WV02_2011	514.343	0.902089
957	SRP191	Construction	None	None	Bulldozing	None	None	No	No	Yes	Yes	Yes	WV02_2011	335.907	0.507798
958	SRP191	Looting	None	None	None	None	Minor	No	No	Yes	Yes	Yes	WV02_2011	60.1065	0.0184068
959	SRP191	Looting	None	None	None	None	Minor	No	No	No	Yes	Yes	WV02_2015	10.7185	0.000811378
960	SRP060	Agriculture	Ploughing	None	None	None	None	No	No	Yes	Yes	Yes	WV02_2011	558.359	0.546205
961	SRP193	Construction	None	None	Construction	None	None	No	No	No	Yes	Yes	WV02_2015	244.824	0.26284
962	SRP193	Construction	None	None	Construction	None	None	No	No	Yes	No	Yes	WV02_2011	180.687	0.188242
963	SRP193	Conflict	None	Military Activity	None	None	None	No	No	Yes	Yes	Yes	WV02_2011	131.295	0.112791
964	SRP193	Construction	None	None	Construction	None	None	No	No	Yes	Yes	Yes	WV02_2011	44.293	0.0101468
965	SRP193	Agriculture	Orchard	None	None	None	None	No	No	Yes	Yes	Yes	WV02_2011	160.184	0.160901
966	SRP193	Construction	None	None	Construction	None	None	No	No	No	No	Yes	WV02_2018	288.375	0.24017
967	SRP168	Looting	None	None	None	None	Severe	-Qual	-Qual	Yes	Yes	Yes	WV02_2011	137.878	0.10531
968	SRP194	Construction	None	None	Construction	None	None	No	No	No	No	Yes	WV02_2018	166.489	0.156275
969	SRP194	Construction	None	None	Construction	None	None	No	No	Yes	Yes	Yes	WV02_2011	172.839	0.180882
970	SRP194	Construction	None	None	Construction	None	None	No	No	No	No	Yes	WV02_2018	67.9628	0.0264706
971	SRP194	Construction	None	None	Construction	None	None	No	No	No	No	Yes	WV02_2018	176.406	0.161268
972	SRP194	Construction	None	None	Construction	None	None	No	No	Yes	Yes	Yes	WV02_2011	51.0249	0.0151371
973	SRP194	Construction	None	None	Construction	None	None	No	No	Yes	Yes	Yes	WV02_2011	159.496	0.154556
974	SRP194	Agriculture	Ploughing	None	None	None	None	Yes	Yes	Yes	Yes	Yes	Aerial1951	394.823	0.593352
975	SRP195	Agriculture	Ploughing	None	None	None	None	-Qual	Yes	Yes	Yes	Yes	CORONA1969	372.594	0.841786
976	SRP196	Looting	None	None	None	None	Minor	No	No	Yes	Yes	Yes	WV02_2011	47.2489	0.0101732
977	SRP196	Agriculture	Ploughing	None	None	None	None	Yes	No	Yes	Yes	Yes	Aerial1951	376.083	1.12553
978	SRP198	Agriculture	Ploughing	None	None	None	None	Yes	Yes	Yes	Yes	Yes	Aerial1951	355.928	0.906858
979	SRP198	Construction	None	None	Bulldozing	None	None	No	No	Yes	Yes	Yes	WV02_2011	92.665	0.00508312
980	SRP199	Agriculture	Ploughing	None	None	None	None	Yes	Yes	Yes	Yes	Yes	Aerial1951	372.155	0.377614
981	SRP200	Agriculture	Ploughing	None	None	None	None	No	No	No	No	Yes	WV02_2018	260.924	0.189973
982	CPF560	Looting	None	None	None	None	Minor	NA	No	Yes	Yes	Yes	WV02_2011	21.8866	0.00342025
983	CPF560	Conflict	None	Military Activity	None	None	None	NA	No	Yes	Yes	Yes	WV02_2011	30.3954	0.0039492
984	CPF560	Agriculture	Ploughing	None	None	None	None	NA	No	Yes	Yes	Yes	WV02_2011	74.3938	0.0204598
985	CPF564	Construction	None	None	Construction	None	None	NA	No	Yes	Yes	Yes	WV02_2011	91.6996	0.0281209
986	SRP188	Looting	None	None	None	None	Moderate	No	No	Yes	Yes	Yes	WV02_2011	15.0181	0.00153899
987	SRP188	Conflict	None	Military Activity	None	None	None	No	No	Yes	Yes	Yes	WV02_2011	14.1335	0.00114024
988	SRP188	Looting	None	None	None	None	Moderate	No	No	Yes	Yes	Yes	WV02_2011	17.1822	0.00169804
989	SRP188	Conflict	None	Military Activity	None	None	None	No	No	Yes	Yes	Yes	WV02_2011	45.5529	0.0113105
990	CPF582	Agriculture	Ploughing	None	None	None	None	NA	No	Yes	NA	NA	WV02_2011	458.12	0.624242
991	CPF582	Looting	None	None	None	None	Minor	NA	No	Yes	NA	NA	WV02_2011	8.90462	0.000554793
992	CPF582	Looting	None	None	None	None	Minor	NA	No	Yes	NA	NA	WV02_2011	8.72407	0.000530723
993	CPF582	Looting	None	None	None	None	Minor	NA	No	Yes	NA	NA	WV02_2011	10.2733	0.000719311
994	CPF582	Looting	None	None	None	None	Minor	NA	No	Yes	NA	NA	WV02_2011	6.13818	0.000239776
995	CPF582	Looting	None	None	None	None	Minor	NA	No	Yes	NA	NA	WV02_2011	10.9089	0.000818393
996	CPF582	Looting	None	None	None	None	Minor	NA	No	Yes	NA	NA	WV02_2011	9.03363	0.000546477
997	CPF582	Looting	None	None	None	None	Minor	NA	No	Yes	NA	NA	WV02_2011	9.34893	0.000614056
998	CPF582	Looting	None	None	None	None	Minor	NA	No	Yes	NA	NA	WV02_2011	5.04129	0.00016823
999	CPF582	Looting	None	None	None	None	Minor	NA	No	Yes	NA	NA	WV02_2011	5.21558	0.00017764
1000	CPF582	Looting	None	None	None	None	Minor	NA	No	Yes	NA	NA	WV02_2011	3.72258	8.4229e-05
1001	CPF582	Looting	None	None	None	None	Minor	NA	No	Yes	NA	NA	WV02_2011	5.30965	0.000183978
1002	SRP008	Looting	None	None	None	None	Minor	-Qual	-Qual	Yes	Yes	No	WV02_2011	9.13642	0.000553325
1003	SRP008	Looting	None	None	None	None	Minor	-Qual	-Qual	Yes	Yes	No	WV02_2011	136.986	0.0460154
1004	SRP195	NaturalErosion	None	None	None	Other Erosion	None	No	No	No	Yes	No	WV02_2015	183.459	0.0611707
1005	SRP200	Construction	None	None	Bulldozing	None	None	No	No	Yes	Yes	Yes	WV02_2011	96.2391	0.0376657
1006	CPF560	Construction	None	None	Bulldozing	None	None	NA	No	Yes	Yes	Yes	WV02_2011	146.062	0.0467169
1007	CPF560	Agriculture	Ploughing	None	None	None	None	NA	-Qual	Yes	Yes	Yes	WV02_2011	184.509	0.0539366
1008	CPF559	Agriculture	Ploughing	None	None	None	None	NA	-Qual	Yes	Yes	Yes	WV02_2011	69.9386	0.0173581
1009	CPF559	Agriculture	Ploughing	None	None	None	None	NA	-Qual	Yes	Yes	Yes	WV02_2011	155.556	0.151336
1010	CPF562	Agriculture	Ploughing	None	None	None	None	NA	No	Yes	Yes	Yes	WV02_2011	242.432	0.122319
1011	CPF561	Agriculture	Ploughing	None	None	None	None	NA	No	Yes	Yes	Yes	WV02_2011	346.463	0.208203
1012	CPF561	Construction	None	None	Bulldozing	None	None	NA	Yes	Yes	Yes	Yes	CORONA1969	52.2062	0.0131579
1013	SRP034	Agriculture	Ploughing	None	None	None	None	No	Yes	Yes	Yes	Yes	CORONA1969	441.983	0.4301
1014	SRP035	Construction	None	None	Vehicle Damage	None	None	No	No	Yes	Yes	Yes	WV02_2011	258.134	0.0825859
1015	SRP035	Conflict	None	Military Activity	None	None	None	No	No	Yes	Yes	No	WV02_2011	50.8149	0.0154023
1016	SRP035	Conflict	None	Military Activity	None	None	None	No	No	Yes	Yes	No	WV02_2011	158.31	0.14979
1017	SRP033	Conflict	None	Military Activity	None	None	None	No	No	Yes	Yes	Yes	WV02_2011	67.5086	0.0291937
1018	SRP033	Conflict	None	Military Activity	None	None	None	No	No	Yes	Yes	Yes	WV02_2011	53.1629	0.0190643
1019	SRP034	Looting	None	None	None	None	Minor	No	No	Yes	Yes	Yes	WV02_2011	11.3914	0.00077403
1020	SRP034	Looting	None	None	None	None	Minor	No	No	Yes	Yes	Yes	WV02_2011	13.7784	0.00123741
1021	SRP034	Looting	None	None	None	None	Minor	No	No	Yes	Yes	Yes	WV02_2011	14.1202	0.00130417
1022	SRP034	Looting	None	None	None	None	Minor	No	No	Yes	Yes	Yes	WV02_2011	13.6952	0.000938752
1023	SRP035	Agriculture	Ploughing	None	None	None	None	No	No	No	No	Yes	WV02_2018	226.604	0.331225
1024	SRP034	Agriculture	Ploughing	None	None	None	None	No	No	No	Yes	Yes	WV02_2015	222.828	0.196475
1025	SRP033	Agriculture	Ploughing	None	None	None	None	No	No	No	Yes	Yes	WV02_2015	294.842	0.391874
1026	SRP033	Looting	None	None	None	None	None	No	No	Yes	Yes	Yes	WV02_2011	36.8968	0.00622608
1027	SRP033	Looting	None	None	None	None	Minor	No	No	Yes	No	No	WV02_2011	14.2742	0.00137855
1028	SRP033	Looting	None	None	None	None	Minor	No	No	Yes	No	No	WV02_2011	11.8019	0.000929616
1029	SRP033	Agriculture	Ploughing	None	None	None	None	No	No	Yes	Yes	Yes	WV02_2011	111.921	0.0588222
1030	SRP034	Looting	None	None	None	None	Minor	No	No	Yes	Yes	Yes	WV02_2011	30.3595	0.0035042
1031	SRP034	Looting	None	None	None	None	Minor	No	No	Yes	Yes	Yes	WV02_2011	21.6176	0.00210717
1032	SRP185	Looting	None	None	None	None	Minor	NA	No	No	Yes	Yes	WV02_2015	14.0432	0.00133949
1033	SRP185	Looting	None	None	None	None	Minor	NA	No	Yes	Yes	Yes	WV02_2011	13.1919	0.0011719
1034	SRP185	Construction	None	None	Bulldozing	None	None	NA	No	No	Yes	Yes	WV02_2015	87.3191	0.0467947
1035	SRP185	Construction	None	None	Bulldozing	None	None	NA	No	No	Yes	Yes	WV02_2015	100.063	0.0506881
1036	SRP185	Construction	None	None	Construction	None	None	NA	No	No	No	Yes	WV02_2018	114.682	0.077052
1037	CPF533	Looting	None	None	None	None	Minor	-Qual	-Qual	Yes	Yes	Yes	WV02_2011	15.3034	0.00144383
1038	CPF533	Looting	None	None	None	None	Minor	-Qual	-Qual	Yes	Yes	Yes	WV02_2011	11.4405	0.000813173
1039	CPF533	Looting	None	None	None	None	Minor	-Qual	-Qual	Yes	Yes	Yes	WV02_2011	11.0323	0.000809245
1040	CPF533	Looting	None	None	None	None	Minor	-Qual	-Qual	Yes	Yes	Yes	WV02_2011	16.0478	0.00158935
1041	CPF533	Looting	None	None	None	None	Minor	-Qual	-Qual	Yes	Yes	Yes	WV02_2011	13.0472	0.00111726
1042	CPF533	Looting	None	None	None	None	Minor	-Qual	-Qual	Yes	Yes	Yes	WV02_2011	14.8556	0.00146673
1043	CPF533	Looting	None	None	None	None	Minor	-Qual	-Qual	Yes	Yes	Yes	WV02_2011	12.7922	0.0010058
1044	CPF534	Looting	None	None	None	None	Minor	Yes	No	Yes	Yes	Yes	Aerial1951	33.3262	0.00725253
1045	CPF534	Looting	None	None	None	None	Minor	No	No	Yes	Yes	Yes	WV02_2011	71.1714	0.0275783
1046	CPF534	Looting	None	None	None	None	Minor	No	Yes	Yes	Yes	Yes	CORONA1969	20.2347	0.00268471
1047	CPF534	Looting	None	None	None	None	Minor	No	No	Yes	Yes	Yes	WV02_2011	16.154	0.00154009
1048	CPF534	Looting	None	None	None	None	Minor	No	No	Yes	Yes	Yes	WV02_2011	34.8456	0.00674145
1049	CPF534	Looting	None	None	None	None	Minor	No	No	Yes	Yes	Yes	WV02_2011	15.4449	0.0014386
1050	CPF574	Agriculture	Ploughing	None	None	None	None	NA	No	No	Yes	Yes	WV02_2015	141.535	0.047809
1051	CPF504	Agriculture	Ploughing	None	None	None	None	NA	No	No	Yes	Yes	WV02_2015	293.288	0.625261
1052	CPF545	Agriculture	Ploughing	None	None	None	None	NA	No	Yes	Yes	Yes	WV02_2011	210.627	0.324013
1053	CPF544	Agriculture	Ploughing	None	None	None	None	No	No	Yes	Yes	Yes	WV02_2011	214.318	0.334523
1054	SRP152	Conflict	None	Military Activity	None	None	None	NA	No	Yes	Yes	Yes	WV02_2011	43.4557	0.0112295
1055	SRP152	Conflict	None	Military Activity	None	None	None	NA	No	Yes	Yes	Yes	WV02_2011	57.0063	0.0185067
1056	SRP172	Looting	None	None	None	None	Minor	-Qual	-Qual	Yes	-Qual	-Qual	WV02_2011	7.66257	0.000398187
1057	SRP172	Looting	None	None	None	None	Minor	-Qual	-Qual	Yes	-Qual	-Qual	WV02_2011	7.99725	0.000427299
1058	SRP172	Looting	None	None	None	None	Minor	-Qual	-Qual	Yes	-Qual	No	WV02_2011	7.53074	0.000383628
1059	SRP172	Looting	None	None	None	None	Minor	-Qual	-Qual	Yes	-Qual	-Qual	WV02_2011	7.06911	0.000304674
1060	SRP172	Looting	None	None	None	None	Minor	-Qual	-Qual	Yes	Yes	Yes	WV02_2011	6.80794	0.00028225
1061	SRP172	Looting	None	None	None	None	Minor	-Qual	-Qual	Yes	-Qual	-Qual	WV02_2011	7.03405	0.000282811
1062	SRP172	Looting	None	None	None	None	Moderate	-Qual	-Qual	Yes	Yes	Yes	WV02_2011	15.3306	0.0015984
1063	SRP172	Looting	None	None	None	None	Moderate	-Qual	-Qual	Yes	Yes	Yes	WV02_2011	45.3853	0.0118481
1064	SRP172	Looting	None	None	None	None	Moderate	-Qual	-Qual	Yes	Yes	Yes	WV02_2011	14.7276	0.00133897
1065	SRP172	Looting	None	None	None	None	Moderate	-Qual	-Qual	Yes	Yes	Yes	WV02_2011	16.665	0.00173962
1066	SRP172	Looting	None	None	None	None	Moderate	-Qual	-Qual	Yes	Yes	Yes	WV02_2011	25.6453	0.00361108
1067	SRP172	Looting	None	None	None	None	Moderate	-Qual	-Qual	Yes	Yes	Yes	WV02_2011	15.5948	0.00154345
1068	SRP156	Agriculture	Ploughing	None	None	None	None	No	No	Yes	Yes	Yes	WV02_2011	632.508	2.35776
1069	SRP156	Agriculture	Ploughing	None	None	None	None	No	No	Yes	Yes	Yes	WV02_2011	466.571	1.22591
1070	SRP156	Construction	None	None	Construction	None	None	No	No	Yes	Yes	Yes	WV02_2011	196.431	0.239542
1071	SRP156	Construction	None	None	Construction	None	None	No	No	Yes	Yes	Yes	WV02_2011	137.521	0.121283
1072	SRP156	Conflict	None	Military Activity	None	None	None	No	No	Yes	Yes	Yes	WV02_2011	92.1747	0.0473475
1073	SRP156	Conflict	None	Military Activity	None	None	None	No	No	Yes	Yes	Yes	WV02_2011	53.9047	0.0177514
1074	SRP156	Conflict	None	Military Activity	None	None	None	No	No	Yes	Yes	Yes	WV02_2011	188.169	0.128387
1075	SRP156	Conflict	None	Military Activity	None	None	None	No	No	Yes	Yes	Yes	WV02_2011	293.2	0.326487
1076	SRP156	Construction	None	None	Construction	None	None	No	No	Yes	Yes	Yes	WV02_2011	281.474	0.322841
1077	SRP156	Construction	None	None	Construction	None	None	No	No	Yes	Yes	Yes	WV02_2011	137.422	0.115924
1078	SRP156	Construction	None	None	Construction	None	None	No	No	Yes	Yes	Yes	WV02_2011	263.495	0.373828
1079	SRP156	Construction	None	None	Construction	None	None	No	No	Yes	Yes	Yes	WV02_2011	212.828	0.260087
1080	SRP156	Construction	None	None	Construction	None	None	No	No	Yes	Yes	Yes	WV02_2011	126.716	0.0719022
1081	SRP156	Conflict	None	Military Activity	None	None	None	No	No	Yes	Yes	Yes	WV02_2011	171.748	0.123551
1082	SRP156	Conflict	None	Military Activity	None	None	None	No	No	Yes	Yes	Yes	WV02_2011	219.303	0.109112
1083	SRP156	Agriculture	Ploughing	None	None	None	None	No	No	Yes	Yes	Yes	WV02_2011	1146.81	3.80419
1084	SRP156	Agriculture	Ploughing	None	None	None	None	No	No	Yes	Yes	Yes	WV02_2011	683.687	1.84111
1085	SRP156	Agriculture	Ploughing	None	None	None	None	No	No	Yes	Yes	Yes	WV02_2011	595.049	1.06823
1086	SRP156	Agriculture	Ploughing	None	None	None	None	No	No	Yes	Yes	Yes	WV02_2011	263.157	0.356384
1087	SRP156	Conflict	None	Military Activity	None	None	None	No	No	Yes	Yes	Yes	WV02_2011	112.67	0.0604775
1088	SRP156	Conflict	None	Military Activity	None	None	None	No	No	Yes	Yes	Yes	WV02_2011	50.0158	0.0153415
1089	SRP156	Construction	None	None	Construction	None	None	No	No	No	Yes	Yes	WV02_2015	83.989	0.043142
1090	SRP156	Construction	None	None	Construction	None	None	No	No	No	Yes	Yes	WV02_2015	121.712	0.0855911
1091	SRP156	Construction	None	None	Construction	None	None	No	No	No	Yes	Yes	WV02_2015	72.4857	0.0313382
1092	SRP156	Construction	None	None	Construction	None	None	No	No	No	Yes	Yes	WV02_2015	58.0443	0.0203818
1093	SRP156	Construction	None	None	Construction	None	None	No	No	No	No	Yes	WV02_2018	207.787	0.205927
1094	SRP156	Construction	None	None	Construction	None	None	No	No	No	No	Yes	WV02_2018	33.3969	0.00680447
1095	SRP156	Construction	None	None	Construction	None	None	No	No	No	No	Yes	WV02_2018	135.785	0.105784
1096	SRP041	Looting	None	None	None	None	Minor	-Qual	No	Yes	Yes	No	WV02_2011	91.6335	0.0110954
1097	SRP041	Agriculture	Ploughing	None	None	None	None	No	No	No	Yes	Yes	WV02_2015	481.696	0.967876
1098	SRP041	Agriculture	Ploughing	None	None	None	None	No	No	No	No	Yes	WV02_2018	170.452	0.130778
1099	SRP045	Agriculture	Ploughing	None	None	None	None	No	No	Yes	Yes	Yes	WV02_2011	357.698	0.628971
1100	CPF567	Agriculture	Channel Irrigation	None	None	None	None	Yes	Yes	Yes	Yes	Yes	Aerial1951	277.467	0.0832482
1101	CPF567	Looting	None	None	None	None	Minor	-Qual	No	Yes	Yes	Yes	WV02_2011	37.418	0.00990354
1102	CPF567	Looting	None	None	None	None	Minor	-Qual	-Qual	Yes	Yes	Yes	WV02_2011	20.7139	0.00298798
1103	CPF567	Looting	None	None	None	None	Minor	-Qual	-Qual	Yes	Yes	Yes	WV02_2011	27.9541	0.00537935
1104	CPF567	Looting	None	None	None	None	Minor	-Qual	-Qual	Yes	Yes	Yes	WV02_2011	29.5331	0.00583421
1105	CPF567	Construction	None	None	Bulldozing	None	None	-Qual	-Qual	Yes	Yes	Yes	WV02_2011	238.346	0.133988
1106	CPF598	Looting	None	None	None	None	Minor	NA	Yes	Yes	Yes	Yes	CORONA1969	80.4426	0.0392752
1107	CPF596	Construction	None	None	Bulldozing	None	None	NA	-Qual	Yes	Yes	Yes	WV02_2011	79.5356	0.0430161
1108	CPF597	Conflict	None	Military Activity	None	None	None	NA	No	Yes	Yes	Yes	WV02_2011	139.227	0.147019
1109	CPF598	Conflict	None	Military Activity	None	None	None	NA	No	Yes	Yes	Yes	WV02_2011	71.7517	0.0385851
1110	CPF603	Looting	None	None	None	None	Minor	NA	No	Yes	Yes	Yes	WV02_2011	40.0098	0.0103002
1111	CPF611	Looting	None	None	None	None	Minor	NA	No	Yes	Yes	Yes	WV02_2011	36.8759	0.00868774
1112	CPF611	Looting	None	None	None	None	Minor	NA	No	Yes	Yes	Yes	WV02_2011	38.1897	0.0106155
1113	CPF611	Looting	None	None	None	None	Minor	NA	No	Yes	Yes	Yes	WV02_2011	44.1769	0.0123682
1114	CPF624	Construction	None	None	Construction	None	None	NA	No	No	No	Yes	WV02_2018	96.257	0.0225889
1115	CPF632	Construction	None	None	Modern Cemetery	None	None	NA	No	Yes	Yes	Yes	WV02_2011	61.8228	0.0254779
1116	CPF654	Agriculture	Ploughing	None	None	None	None	NA	No	Yes	Yes	Yes	WV02_2011	468.129	1.43432
1117	SRP001	Construction	None	None	Bulldozing	None	None	No	No	Yes	Yes	Yes	WV02_2011	105.144	0.0403473
1118	SRP001	NaturalErosion	None	None	None	Other Erosion	None	Yes	Yes	Yes	Yes	Yes	Aerial1951	210.929	0.160157
1119	SRP071	Conflict	None	Military Activity	None	None	None	No	No	Yes	Yes	Yes	WV02_2011	41.0094	0.010722
1120	SRP071	Conflict	None	Military Activity	None	None	None	No	No	Yes	Yes	Yes	WV02_2011	25.6519	0.00477316
1121	SRP071	Conflict	None	Military Activity	None	None	None	-Qual	No	Yes	Yes	Yes	WV02_2011	20.5489	0.002965
1122	SRP071	Conflict	None	Military Activity	None	None	None	-Qual	No	Yes	Yes	Yes	WV02_2011	19.907	0.0027848
1123	SRP103	Looting	None	None	None	None	Severe	No	No	Yes	Yes	Yes	WV02_2011	107.531	0.0842686
1124	CPF521	Construction	None	None	Construction	None	None	NA	No	Yes	Yes	Yes	WV02_2011	1510.31	14.6851
1125	CPF521	Construction	None	None	Construction	None	None	NA	Yes	Yes	Yes	Yes	CORONA1969	471.548	0.766064
1126	CPF522	Agriculture	Orchard	None	None	None	None	NA	Yes	Yes	NA	NA	CORONA1969	261.438	0.447386
1127	CPF522	Construction	None	None	Construction	None	None	NA	No	Yes	NA	NA	WV02_2011	108.551	0.052385
1128	CPF522	Construction	None	None	Construction	None	None	NA	-Qual	Yes	NA	NA	WV02_2011	23.5121	0.00338126
1129	CPF528	Construction	None	None	Modern Cemetery	None	None	NA	-Qual	Yes	Yes	Yes	WV02_2011	515.386	1.85617
1130	CPF528	Construction	None	None	Construction	None	None	NA	-Qual	Yes	Yes	Yes	WV02_2011	42.3061	0.0111605
1131	CPF539	Agriculture	Ploughing	None	None	None	None	-Qual	-Qual	Yes	Yes	Yes	WV02_2011	370.567	0.463439
1132	CPF541	Agriculture	Ploughing	None	None	None	None	No	-Qual	Yes	Yes	No	WV02_2011	283.634	0.587514
1133	CPF607	Agriculture	Ploughing	None	None	None	None	NA	Yes	Yes	Yes	Yes	CORONA1969	265.132	0.137662
1134	CPF609	Agriculture	Ploughing	None	None	None	None	NA	No	Yes	Yes	Yes	WV02_2011	246.154	0.140308
1135	SRP020	Conflict	None	Military Activity	None	None	None	NA	No	Yes	Yes	Yes	WV02_2011	183.39	0.254355
1136	SRP060	Conflict	None	Military Activity	None	None	None	No	No	Yes	Yes	Yes	WV02_2011	102.112	0.0600115
1137	SRP170	Conflict	None	Military Activity	None	None	None	No	No	Yes	Yes	Yes	WV02_2011	134.402	0.110166
1138	SRP159	Construction	None	None	Modern Cemetery	None	None	NA	-Qual	Yes	Yes	Yes	WV02_2011	120.205	0.051562
1139	SRP158	Looting	None	None	None	None	Moderate	NA	-Qual	Yes	Yes	Yes	WV02_2011	113.951	0.0551558
1140	SRP173	Agriculture	Ploughing	None	None	None	None	No	No	Yes	Yes	Yes	WV02_2011	70.0766	0.0195404
1141	SRP178	Looting	None	None	None	None	Minor	No	No	Yes	Yes	Yes	WV02_2011	106.726	0.0644393
1142	SRP018	Agriculture	Ploughing	None	None	None	None	NA	No	Yes	Yes	Yes	WV02_2011	2417.88	5.59701
1143	SRP018	Conflict	None	Military Activity	None	None	None	NA	No	Yes	Yes	Yes	WV02_2011	42.6264	0.0110237
1144	SRP018	Conflict	None	Military Activity	None	None	None	NA	No	Yes	Yes	Yes	WV02_2011	42.2405	0.0110083
1145	SRP018	Conflict	None	Military Activity	None	None	None	NA	No	Yes	Yes	Yes	WV02_2011	43.0675	0.0119079
1146	SRP018	Conflict	None	Military Activity	None	None	None	NA	No	Yes	Yes	Yes	WV02_2011	48.1694	0.0142531
1147	SRP018	Conflict	None	Military Activity	None	None	None	NA	No	Yes	Yes	Yes	WV02_2011	52.8777	0.0162886
1148	SRP018	Conflict	None	Military Activity	None	None	None	NA	No	Yes	Yes	Yes	WV02_2011	30.947	0.00689894
1149	SRP018	Conflict	None	Military Activity	None	None	None	NA	No	Yes	Yes	Yes	WV02_2011	58.5762	0.0222508
1150	SRP018	Conflict	None	Military Activity	None	None	None	NA	No	Yes	Yes	Yes	WV02_2011	54.2447	0.0191569
1151	SRP018	Conflict	None	Military Activity	None	None	None	NA	No	Yes	Yes	Yes	WV02_2011	56.848	0.0207704
1152	SRP018	Conflict	None	Military Activity	None	None	None	NA	No	Yes	Yes	Yes	WV02_2011	45.5547	0.0143235
1153	SRP018	Construction	None	None	Bulldozing	None	None	NA	No	Yes	Yes	Yes	WV02_2011	29.2003	0.00530634
1154	SRP018	Conflict	None	Military Activity	None	None	None	NA	No	Yes	Yes	No	WV02_2011	52.1751	0.0180393
1155	SRP018	Conflict	None	Military Activity	None	None	None	NA	No	Yes	Yes	No	WV02_2011	52.3211	0.0181005
1156	SRP018	Conflict	None	Military Activity	None	None	None	NA	No	Yes	Yes	Yes	WV02_2011	55.7847	0.0211274
1157	SRP018	Conflict	None	Military Activity	None	None	None	NA	No	Yes	Yes	No	WV02_2011	52.5672	0.0168588
1158	SRP018	Conflict	None	Military Activity	None	None	None	NA	No	Yes	Yes	Yes	WV02_2011	57.1393	0.0225512
1159	SRP018	Conflict	None	Military Activity	None	None	None	NA	No	Yes	Yes	Yes	WV02_2011	66.4647	0.0320026
1160	SRP018	Conflict	None	Military Activity	None	None	None	NA	No	Yes	Yes	Yes	WV02_2011	31.0118	0.00655417
1161	SRP018	Conflict	None	Military Activity	None	None	None	NA	No	Yes	Yes	Yes	WV02_2011	62.7313	0.027266
1162	SRP018	Conflict	None	Military Activity	None	None	None	NA	No	Yes	Yes	Yes	WV02_2011	46.9731	0.0154385
1163	SRP018	Conflict	None	Military Activity	None	None	None	NA	No	Yes	Yes	Yes	WV02_2011	52.6431	0.0159319
1164	SRP018	Conflict	None	Military Activity	None	None	None	NA	No	Yes	Yes	No	WV02_2011	52.0555	0.0193997
1165	SRP018	Conflict	None	Military Activity	None	None	None	NA	No	Yes	Yes	No	WV02_2011	51.2846	0.0176771
1166	SRP018	Conflict	None	Military Activity	None	None	None	NA	No	Yes	Yes	No	WV02_2011	48.8196	0.0168929
1167	SRP018	Agriculture	Ploughing	None	None	None	None	NA	No	No	No	Yes	WV02_2018	702.311	0.359948
1168	SRP018	Agriculture	Ploughing	None	None	None	None	NA	No	No	No	Yes	WV02_2018	402.775	0.634745
1169	SRP018	Agriculture	Ploughing	None	None	None	None	NA	No	No	Yes	Yes	WV02_2015	1399.82	1.54043
1170	SRP018	Agriculture	Ploughing	None	None	None	None	NA	No	No	No	Yes	WV02_2018	670.623	1.8078
1171	SRP008	Agriculture	Ploughing	None	None	None	None	No	No	No	No	Yes	WV02_2018	430.184	0.239804
1172	SRP008	Construction	None	None	Vehicle Damage	None	None	Yes	Yes	Yes	Yes	Yes	Aerial1951	414.268	0.192389
1173	SRP008	Agriculture	Ploughing	None	None	None	None	No	No	Yes	Yes	Yes	WV02_2011	569.053	2.20892
1174	SRP008	Looting	None	None	None	None	Minor	-Qual	-Qual	Yes	Yes	No	WV02_2011	9.13642	0.000553325
1175	SRP008	Looting	None	None	None	None	Minor	-Qual	-Qual	Yes	Yes	No	WV02_2011	136.986	0.0460154
1176	CPF606	Agriculture	Ploughing	None	None	None	None	NA	No	No	Yes	Yes	WV02_2015	367.44	0.536483
1177	CPF606	Agriculture	Ploughing	None	None	None	None	NA	No	No	No	Yes	WV02_2018	204.903	0.0927503
1178	CPF606	Agriculture	Ploughing	None	None	None	None	NA	No	Yes	Yes	Yes	WV02_2011	517.587	0.500765
1179	CPF606	Agriculture	Ploughing	None	None	None	None	NA	No	No	No	Yes	WV02_2018	162.471	0.0688613
1180	CPF604	Construction	None	None	Construction	None	None	NA	No	Yes	Yes	Yes	WV02_2011	122.974	0.0857335
1181	CPF604	Construction	None	None	Construction	None	None	NA	No	Yes	Yes	Yes	WV02_2011	183.416	0.196655
1182	CPF604	Construction	None	None	Construction	None	None	NA	No	Yes	Yes	Yes	WV02_2011	43.781	0.0123785
1183	CPF604	Construction	None	None	Construction	None	None	NA	No	No	No	Yes	WV02_2018	133.649	0.077194
1184	CPF604	Construction	None	None	Construction	None	None	NA	No	No	Yes	Yes	WV02_2015	125.235	0.0618226
1185	CPF604	Construction	None	None	Construction	None	None	NA	No	No	Yes	Yes	WV02_2015	54.8302	0.0188084
1186	CPF604	Construction	None	None	Construction	None	None	NA	No	No	No	Yes	WV02_2018	219.013	0.078926
1187	CPF611	Agriculture	Ploughing	None	None	None	None	NA	-Qual	Yes	Yes	Yes	WV02_2011	393.685	0.323741
1188	CPF671	Construction	None	None	Construction	None	None	NA	No	Yes	Yes	Yes	WV02_2011	70.528	0.0314867
1189	CPF671	Construction	None	None	Construction	None	None	NA	No	Yes	Yes	Yes	WV02_2011	210.019	0.133625
1190	CPF671	Construction	None	None	Construction	None	None	NA	Yes	No	No	No	CORONA1969	331.265	0.496522
1191	CPF671	Agriculture	Channel Irrigation	None	None	None	None	NA	Yes	Yes	Yes	Yes	CORONA1969	780.079	0.372813
1192	CPF671	Agriculture	Ploughing	None	None	None	None	NA	No	No	No	Yes	WV02_2018	173.098	0.113609
1193	CPF647	Agriculture	Ploughing	None	None	None	None	NA	No	Yes	Yes	Yes	WV02_2011	312.479	0.156651
1194	CPF652	Agriculture	Orchard	None	None	None	None	NA	No	Yes	Yes	Yes	WV02_2011	136.082	0.0721056
1195	CPF652	Agriculture	Orchard	None	None	None	None	NA	No	Yes	Yes	Yes	WV02_2011	67.6995	0.0211645
1196	CPF655	Construction	None	None	Construction	None	None	NA	No	Yes	Yes	Yes	WV02_2011	133.427	0.106161
1197	CPF655	Construction	None	None	Construction	None	None	NA	No	No	Yes	Yes	WV02_2015	60.789	0.0222651
1198	CPF678	Conflict	None	Military Activity	None	None	None	NA	No	Yes	Yes	Yes	WV02_2011	20.3728	0.00278708
1199	CPF678	Conflict	None	Military Activity	None	None	None	NA	No	Yes	Yes	Yes	WV02_2011	23.7563	0.00342065
1200	CPF678	Conflict	None	Military Activity	None	None	None	NA	No	Yes	Yes	Yes	WV02_2011	28.1752	0.00491695
1201	CPF678	Conflict	None	Military Activity	None	None	None	NA	No	Yes	Yes	Yes	WV02_2011	88.5419	0.0289086
1202	CPF678	Conflict	None	Military Activity	None	None	None	NA	No	Yes	Yes	Yes	WV02_2011	153.461	0.0427441
1203	CPF678	Conflict	None	Military Activity	None	None	None	NA	No	Yes	Yes	Yes	WV02_2011	134.814	0.0276944
1204	CPF678	Conflict	None	Military Activity	None	None	None	NA	No	Yes	Yes	Yes	WV02_2011	263.392	0.0643729
1205	CPF678	Conflict	None	Military Activity	None	None	None	NA	No	Yes	Yes	Yes	WV02_2011	40.8755	0.0105399
1206	CPF678	Conflict	None	Military Activity	None	None	None	NA	No	Yes	Yes	Yes	WV02_2011	50.4437	0.0164039
1207	CPF678	Conflict	None	Military Activity	None	None	None	NA	No	Yes	Yes	Yes	WV02_2011	57.2991	0.0215838
1208	CPF678	Construction	None	None	Vehicle Damage	None	None	NA	No	No	Yes	Yes	WV02_2015	198.228	0.0604767
1209	CPF678	Construction	None	None	Modern Cemetery	None	None	NA	-Qual	Yes	Yes	Yes	WV02_2011	180.289	0.182773
1210	CPF678	Construction	None	None	Modern Cemetery	None	None	NA	-Qual	Yes	Yes	Yes	WV02_2011	65.9801	0.0236268
1211	CPF678	Construction	None	None	Modern Cemetery	None	None	NA	-Qual	Yes	Yes	Yes	WV02_2011	647.142	1.40272
1212	CPF678	Construction	None	None	Modern Cemetery	None	None	NA	Yes	Yes	Yes	Yes	CORONA1969	535.583	1.37773
1213	CPF678	Agriculture	Ploughing	None	None	None	None	NA	No	No	Yes	Yes	WV02_2015	350.646	0.253051
1214	CPF678	Agriculture	Ploughing	None	None	None	None	NA	No	No	No	Yes	WV02_2018	202.176	0.151799
1215	CPF679	Construction	None	None	Construction	None	None	NA	No	No	Yes	Yes	WV02_2015	94.296	0.0473087
1216	CPF679	Agriculture	Ploughing	None	None	None	None	NA	No	No	No	Yes	WV02_2018	148.323	0.112225
1217	CPF587	Construction	None	None	Construction	None	None	NA	Yes	Yes	NA	NA	CORONA1969	175.847	0.192589
1218	CPF587	Construction	None	None	Construction	None	None	NA	Yes	Yes	NA	NA	CORONA1969	98.1224	0.0623424
1219	CPF587	Construction	None	None	Construction	None	None	NA	Yes	Yes	NA	NA	CORONA1969	116.864	0.0747299
1220	CPF587	Agriculture	Ploughing	None	None	None	None	NA	No	Yes	NA	NA	WV02_2011	466.277	0.507301
1221	CPF587	Construction	None	None	Construction	None	None	NA	No	Yes	NA	NA	WV02_2011	91.6875	0.0292001
1222	CPF587	Construction	None	None	Construction	None	None	NA	No	Yes	NA	NA	WV02_2011	195.123	0.181979
1223	CPF581	Agriculture	Ploughing	None	None	None	None	NA	No	Yes	NA	NA	WV02_2011	739.633	1.26376
1224	CPF556	Construction	None	None	Bulldozing	None	None	NA	No	Yes	NA	NA	WV02_2011	160.542	0.151483
1225	CPF554	Conflict	None	Military Activity	None	None	None	NA	No	Yes	NA	NA	WV02_2011	46.2722	0.0126056
1226	CPF554	Conflict	None	Military Activity	None	None	None	NA	No	Yes	NA	NA	WV02_2011	41.455	0.0113547
1227	CPF555	Construction	None	None	Construction	None	None	NA	Yes	Yes	NA	NA	CORONA1969	199.119	0.185037
1228	CPF555	Construction	None	None	Construction	None	None	NA	No	Yes	NA	NA	WV02_2011	166.911	0.0454911
1229	CPF555	Construction	None	None	Construction	None	None	NA	Yes	Yes	NA	NA	CORONA1969	316.211	0.374815
1230	CPF555	Construction	None	None	Construction	None	None	NA	No	Yes	NA	NA	WV02_2011	181.434	0.209768
1231	CPF555	Construction	None	None	Construction	None	None	NA	No	Yes	NA	NA	WV02_2011	84.1403	0.0396783
1232	CPF583	Agriculture	Ploughing	None	None	None	None	NA	No	Yes	NA	NA	WV02_2011	586.922	2.08197
1233	CPF552	Construction	None	None	Construction	None	None	NA	Yes	No	NA	NA	CORONA1969	418.375	0.724081
1234	CPF552	Construction	None	None	Construction	None	None	NA	No	Yes	NA	NA	WV02_2011	462.575	1.35082
1235	CPF552	Construction	None	None	Construction	None	None	NA	No	Yes	NA	NA	WV02_2011	87.3274	0.04572
1236	CPF552	Construction	None	None	Construction	None	None	NA	No	Yes	NA	NA	WV02_2011	51.003	0.013908
1237	CPF553	Construction	None	None	Construction	None	None	NA	No	Yes	NA	NA	WV02_2011	22.4817	0.00307795
1238	CPF553	Agriculture	Ploughing	None	None	None	None	NA	No	Yes	NA	NA	WV02_2011	211.052	0.256543
1239	CPF557	Construction	None	None	Construction	None	None	NA	Yes	No	NA	NA	CORONA1969	470.555	1.03417
1240	CPF557	Construction	None	None	Construction	None	None	NA	No	Yes	NA	NA	WV02_2011	1119.97	0.87649
1241	CPF557	Construction	None	None	Vehicle Damage	None	None	NA	No	Yes	NA	NA	WV02_2011	747.378	0.233969
1242	CPF576	Construction	None	None	Construction	None	None	NA	No	Yes	NA	NA	WV02_2011	335.741	0.257742
1243	CPF548	Agriculture	Ploughing	None	None	None	None	NA	No	Yes	NA	NA	WV02_2011	441.09	1.2647
1244	CPF594	Agriculture	Ploughing	None	None	None	None	NA	No	Yes	NA	NA	WV02_2011	80.4547	0.0244302
1245	CPF591	Agriculture	Ploughing	None	None	None	None	NA	No	Yes	NA	NA	WV02_2011	487.727	0.60823
1246	CPF591	Construction	None	None	Vehicle Damage	None	None	NA	No	Yes	NA	NA	WV02_2011	729.755	0.230752
1247	CPF589	Agriculture	Ploughing	None	None	None	None	NA	No	Yes	NA	NA	WV02_2011	232.02	0.368284
1248	CPF588	Agriculture	Ploughing	None	None	None	None	NA	No	Yes	NA	NA	WV02_2011	416.329	0.178714
1249	CPF590	Construction	None	None	Construction	None	None	NA	Yes	No	NA	NA	CORONA1969	706.235	1.25441
1250	CPF590	Construction	None	None	Construction	None	None	NA	Yes	No	NA	NA	CORONA1969	354.848	0.776523
1251	CPF590	Construction	None	None	Construction	None	None	NA	No	Yes	NA	NA	WV02_2011	1886.01	2.76964
1252	CPF590	Agriculture	Orchard	None	None	None	None	NA	No	Yes	NA	NA	WV02_2011	586.434	1.19175
1253	CPF573	Construction	None	None	Construction	None	None	NA	No	Yes	Yes	Yes	WV02_2011	336.049	0.337634
1254	CPF573	Construction	None	None	Construction	None	None	NA	No	Yes	Yes	Yes	WV02_2011	538.185	1.0877
1255	CPF573	Construction	None	None	Vehicle Damage	None	None	NA	No	Yes	Yes	Yes	WV02_2011	477.604	0.242702
1256	CPF508	Construction	None	None	Construction	None	None	NA	No	Yes	Yes	Yes	WV02_2011	98.3954	0.0383204
1257	CPF508	Construction	None	None	Construction	None	None	NA	No	Yes	Yes	Yes	WV02_2011	68.628	0.0261087
1258	CPF509	Construction	None	None	Road Building	None	None	NA	-Qual	Yes	Yes	Yes	WV02_2011	109.999	0.0136846
1259	SRP101	Agriculture	Ploughing	None	None	None	None	No	No	Yes	Yes	Yes	WV02_2011	186.41	0.0706987
1260	SRP102	Agriculture	Ploughing	None	None	None	None	Yes	Yes	Yes	Yes	Yes	Aerial1951	215.387	0.145242
1261	SRP102	Construction	None	None	Construction	None	None	No	No	No	No	Yes	WV02_2018	27.7367	0.00456505
1262	SRP102	Construction	None	None	Construction	None	None	No	No	No	No	Yes	WV02_2018	25.2216	0.00388181
1263	CPF517	Agriculture	Channel Irrigation	None	None	None	None	-Qual	No	Yes	Yes	Yes	WV02_2011	617.12	0.379812
1264	SRP160	Agriculture	Ploughing	None	None	None	None	NA	No	Yes	Yes	Yes	WV02_2011	236.104	0.0885056
1265	SRP038	Agriculture	Ploughing	None	None	None	None	-Qual	-Qual	Yes	Yes	Yes	WV02_2011	505.205	0.545126
1266	SRP105	Construction	None	None	Road Building	None	None	No	No	Yes	Yes	Yes	WV02_2011	365.792	0.243529
1267	CPF560	Conflict	None	Military Activity	None	None	None	NA	No	Yes	Yes	Yes	WV02_2011	45.653	0.0145287
1268	SRP012	Looting	None	None	None	None	Severe	Yes	-Qual	Yes	Yes	Yes	Aerial1951	77.9945	0.0411114
1269	SRP057	Agriculture	Ploughing	None	None	None	None	No	No	Yes	Yes	Yes	WV02_2011	314.452	0.0835461
1270	SRP075	Agriculture	Ploughing	None	None	None	None	No	-Qual	Yes	Yes	Yes	WV02_2011	483.735	1.43122
1271	SRP075	Agriculture	Ploughing	None	None	None	None	No	-Qual	No	No	Yes	WV02_2018	167.942	0.0798181
1272	SRP193	Construction	None	None	Construction	None	None	No	No	Yes	Yes	Yes	WV02_2011	356.56	0.44846
1273	SRP193	Agriculture	Orchard	None	None	None	None	No	No	Yes	Yes	Yes	WV02_2011	229.163	0.185744
1274	SRP193	Construction	None	None	Construction	None	None	No	No	Yes	Yes	Yes	WV02_2011	25.3071	0.00396575
1275	SRP193	Construction	None	None	Construction	None		No	No	Yes	Yes	Yes	WV02_2011	92.7565	0.0553531
1276	SRP193	Agriculture	Ploughing	None	None	None	None	No	No	No	Yes	Yes	WV02_2015	391.15	0.336283
1277	SRP193	Construction	None	None	Vehicle Damage	None	None	No	No	No	Yes	Yes	WV02_2015	661.341	0.531192
1278	SRP194	Construction	None	None	Construction	None	None	No	No	No	No	Yes	WV02_2018	119.626	0.072945
1279	SRP194	Construction	None	None	Construction	None	None	No	No	No	No	Yes	WV02_2018	139.46	0.0838231
1280	CPF575	Agriculture	Channel Irrigation	None	None	None	None	NA	No	Yes	NA	NA	WV02_2011	205.315	0.100056
1281	CPF575	Construction	None	None	Modern Cemetery	None	None	NA	-Qual	Yes	NA	NA	WV02_2011	369.912	0.639056
1282	CPF575	Construction	None	None	Modern Cemetery	None	None	NA	No	Yes	NA	NA	WV02_2011	48.2772	0.0154017
1283	CPF575	Construction	None	None	Construction	None	None	NA	Yes	Yes	NA	NA	CORONA1969	20.2844	0.00256569
1284	SRP121	Agriculture	Channel Irrigation	None	None	None	None	No	No	Yes	Yes	Yes	WV02_2011	392.784	0.136065
1285	CPF620	Agriculture	Channel Irrigation	None	None	None	None	No	No	Yes	Yes	Yes	WV02_2011	381.987	0.276251
1286	SRP099	Agriculture	Channel Irrigation	None	None	None	None	No	No	Yes	Yes	Yes	WV02_2011	964.779	0.362094
1287	SRP133	Agriculture	Ploughing	None	None	None	None	No	No	Yes	Yes	Yes	WV02_2011	62.1869	0.0143071
1288	SRP133	Agriculture	Ploughing	None	None	None	None	No	No	Yes	Yes	Yes	WV02_2011	113.122	0.0221709
1289	SRP133	Agriculture	Ploughing	None	None	None	None	No	No	No	Yes	Yes	WV02_2015	74.8856	0.0283115
1290	CPF649	Agriculture	Ploughing	None	None	None	None	NA	No	Yes	Yes	Yes	WV02_2011	1350.77	2.24894
1291	CPF649	Agriculture	Ploughing	None	None	None	None	NA	Yes	Yes	Yes	Yes	CORONA1969	643.358	0.702626
1292	SRP027	Agriculture	Ploughing	None	None	None	None	No	No	Yes	Yes	Yes	WV02_2011	172.956	0.123836
1293	SRP027	Agriculture	Ploughing	None	None	None	None	No	No	Yes	Yes	Yes	WV02_2011	273.636	0.0795047
1294	SRP027	Agriculture	Ploughing	None	None	None	None	No	No	Yes	Yes	Yes	WV02_2011	284.926	0.129067
1295	SRP027	Agriculture	Ploughing	None	None	None	None	No	No	No	Yes	Yes	WV02_2015	443.865	0.448778
1296	SRP139	Agriculture	Ploughing	None	None	None	None	Yes	Yes	Yes	Yes	Yes	Aerial1951	425.963	0.439055
1297	SRP120	Agriculture	Ploughing	None	None	None	None	No	No	Yes	Yes	Yes	WV02_2011	770.448	2.96106
1298	SRP029	Agriculture	Ploughing	None	None	None	None	No	No	Yes	Yes	Yes	WV02_2011	776.668	0.585115
1299	CPF531	Agriculture	Ploughing	None	None	None	None	NA	-Qual	Yes	Yes	Yes	WV02_2011	239.774	0.286851
1300	CPF531	Agriculture	Ploughing	None	None	None	None	NA	-Qual	Yes	Yes	Yes	WV02_2011	220.332	0.214346
1301	CPF531	Agriculture	Greenhouses	None	None	None	None	NA	-Qual	Yes	Yes	Yes	WV02_2011	253.001	0.181871
1302	CPF531	Agriculture	Greenhouses	None	None	None	None	NA	-Qual	Yes	Yes	Yes	WV02_2011	185.993	0.14847
1303	CPF509	Construction	None	None	Vehicle Damage	None	None	NA	No	Yes	Yes	Yes	WV02_2011	343.652	0.112688
1304	CPF509	Agriculture	Ploughing	None	None	None	None	NA	No	Yes	Yes	Yes	WV02_2011	136.419	0.0624308
1305	CPF509	Agriculture	Ploughing	None	None	None	None	NA	No	No	Yes	Yes	WV02_2015	146.992	0.0589092
1306	CPF524	Construction	None	None	Vehicle Damage	None	None	NA	Yes	Yes	Yes	Yes	CORONA1969	487.529	0.26143
1307	SRP003	Construction	None	None	Vehicle Damage	None	None	No	Yes	Yes	Yes	Yes	CORONA1969	1551.35	0.634432

## Sheet: CPF_MergedAreas
OBJECTID	SRP_UID	DamageType	DamageDate	Shape_Area_ha
3	Agriculture_1951	Agriculture	Aerial1951	6.69704
6	Agriculture_1969	Agriculture	CORONA1969	11.3983
1	Agriculture_2011	Agriculture	WV02_2011	120.757
7	Agriculture_2015	Agriculture	WV02_2015	14.8141
5	Agriculture_2018	Agriculture	WV02_2018	16.0621
36	Agriculture_Merge1951-2011	Agriculture	WV02_2011	138.686
35	Agriculture_Merge2015-2018	Agriculture	WV02_2018	30.8626
37	Agriculture_SoleDamage	Agriculture		55.0267
19	Conflict_1969	Conflict	CORONA1969	0.0144576
8	Conflict_2011	Conflict	WV02_2011	7.0266
20	Conflict_2015	Conflict	WV02_2015	0.453847
14	Construction_1951	Construction	Aerial1951	9.109
4	Construction_1969	Construction	CORONA1969	31.3795
2	Construction_2011	Construction	WV02_2011	54.4041
12	Construction_2015	Construction	WV02_2015	2.23496
11	Construction_2018	Construction	WV02_2018	3.90385
29	CumulativeMerge_1951-1969			63.4889
30	CumulativeMerge_1951-2011			244.542
31	CumulativeMerge_1951-2015			260.843
32	CumulativeMerge_1951-2018			278.892
23	Looting_1951	Looting	Aerial1951	0.048364
17	Looting_1969	Looting	CORONA1969	4.10349
15	Looting_2011	Looting	WV02_2011	2.68754
22	Looting_2015	Looting	WV02_2015	0.0366055
18	Looting_2018	Looting	WV02_2018	0.126834
34	Looting_Merge2015-2018	Looting	WV02_2018	0.16344
33	MergeALLDamage_2015-2018			37.6765
9	NaturalErosion_1951	NaturalErosion	Aerial1951	0.643726
13	NaturalErosion_1969	NaturalErosion	CORONA1969	0.102195
10	NaturalErosion_2011	NaturalErosion	WV02_2011	0.235768
21	NaturalErosion_2015	NaturalErosion	WV02_2015	0.109973
16	NaturalErosion_2018	NaturalErosion	WV02_2018	0.0186751
24	TimingMerge_Aerial1951		Aerial1951_merge	16.4914
25	TimingMerge_CORONA1969		CORONA1969_merge	46.998
26	TimingMerge_WV02_2011		WV02_2011_merge	184.443
27	TimingMerge_WV02_2015		WV02_2015_merge	17.6362
28	TimingMerge_WV02_2018		WV02_2018_merge	20.0911
